# Supplementary material for: Unique progerin C-terminal peptide ameliorates Hutchinson–Gilford progeria syndrome phenotype by rescuing BUBR1
Source: Nat Aging. 2023 Feb 2;3(2):185–201. doi: 10.1038/s43587-023-00361-w (PMC10154249; doi:10.1038/s43587-023-00361-w)
Supplement: Supplementary file 3 — MS data of progerin-binding proteins. [file 43587_2023_361_MOESM3_ESM.xlsx]

## Sheet: R20181101497_293T_FLAG_50_FLAG
ProteinID	ProteinName	BP	MF	CC	GO_Term
A0A024R1N1	Myosin, heavy polypeptide 9, non-muscle, isoform CRA_a	cell morphogenesis involved in differentiation [GO:0000904];cell-cell adhesion [GO:0098609];establishment of meiotic spindle localization [GO:0051295];establishment of T cell polarity [GO:0001768];in utero embryonic development [GO:0001701];meiotic spindle organization [GO:0000212];myoblast fusion [GO:0007520];negative regulation of actin filament severing [GO:1903919];phagocytosis, engulfment [G…	actin filament binding [GO:0051015];ATP binding [GO:0005524];motor activity [GO:0003774];protein domain specific binding [GO:0019904]	brush border [GO:0005903];cell-cell adherens junction [GO:0005913];cortical cytoskeleton [GO:0030863];focal adhesion [GO:0005925];immunological synapse [GO:0001772];myosin II complex [GO:0016460];neuromuscular junction [GO:0031594];spindle [GO:0005819];stress fiber [GO:0001725];uropod [GO:0001931]	cell morphogenesis involved in differentiation [GO:0000904];cell-cell adhesion [GO:0098609];establishment of meiotic spindle localization [GO:0051295];establishment of T cell polarity [GO:0001768];in utero embryonic development [GO:0001701];meiotic spindle organization [GO:0000212];myoblast fusion [GO:0007520];negative regulation of actin filament severing [GO:1903919];phagocytosis, engulfment [G…
P35580	Myosin-10	actin filament-based movement [GO:0030048];actomyosin structure organization [GO:0031032];adult heart development [GO:0007512];aorta development [GO:0035904];axon guidance [GO:0007411];cardiac myofibril assembly [GO:0055003];cardiac septum development [GO:0003279];cell adhesion [GO:0007155];cell proliferation [GO:0008283];cerebellar Purkinje cell layer development [GO:0021680];coronary vasculatur…	actin binding [GO:0003779];actin filament binding [GO:0051015];actin-dependent ATPase activity [GO:0030898];ADP binding [GO:0043531];ATP binding [GO:0005524];ATPase activity [GO:0016887];calmodulin binding [GO:0005516];microfilament motor activity [GO:0000146];mRNA 5'-UTR binding [GO:0048027];RNA stem-loop binding [GO:0035613]	actomyosin [GO:0042641];brush border [GO:0005903];cell cortex [GO:0005938];cleavage furrow [GO:0032154];cytoplasm [GO:0005737];cytosol [GO:0005829];dendritic spine [GO:0043197];extracellular exosome [GO:0070062];glutamatergic synapse [GO:0098978];growth cone [GO:0030426];lamellipodium [GO:0030027];midbody [GO:0030496];myosin complex [GO:0016459];myosin II complex [GO:0016460];myosin II filament […	actin filament-based movement [GO:0030048];actomyosin structure organization [GO:0031032];adult heart development [GO:0007512];aorta development [GO:0035904];axon guidance [GO:0007411];cardiac myofibril assembly [GO:0055003];cardiac septum development [GO:0003279];cell adhesion [GO:0007155];cell proliferation [GO:0008283];cerebellar Purkinje cell layer development [GO:0021680];coronary vasculatur…
A0A0U4BW16	Non-muscle myosin heavy chain 9	-	actin filament binding [GO:0051015];ATP binding [GO:0005524];motor activity [GO:0003774]	myosin complex [GO:0016459]	-;actin filament binding [GO:0051015];ATP binding [GO:0005524];motor activity [GO:0003774];myosin complex [GO:0016459]
P02545	Prelamin-A/C	cellular protein localization [GO:0034613];cellular response to hypoxia [GO:0071456];establishment or maintenance of microtubule cytoskeleton polarity [GO:0030951];IRE1-mediated unfolded protein response [GO:0036498];mitotic nuclear envelope reassembly [GO:0007084];muscle organ development [GO:0007517];negative regulation of cardiac muscle hypertrophy in response to stress [GO:1903243];negative r…	identical protein binding [GO:0042802];structural molecule activity [GO:0005198]	cytosol [GO:0005829];intermediate filament [GO:0005882];lamin filament [GO:0005638];nuclear envelope [GO:0005635];nuclear lamina [GO:0005652];nuclear membrane [GO:0031965];nuclear speck [GO:0016607];nucleoplasm [GO:0005654];nucleus [GO:0005634];perinuclear region of cytoplasm [GO:0048471]	cellular protein localization [GO:0034613];cellular response to hypoxia [GO:0071456];establishment or maintenance of microtubule cytoskeleton polarity [GO:0030951];IRE1-mediated unfolded protein response [GO:0036498];mitotic nuclear envelope reassembly [GO:0007084];muscle organ development [GO:0007517];negative regulation of cardiac muscle hypertrophy in response to stress [GO:1903243];negative r…
P09874	Poly [ADP-ribose] polymerase 1	apoptotic process [GO:0006915];ATP generation from poly-ADP-D-ribose [GO:1990966];cellular response to amyloid-beta [GO:1904646];cellular response to DNA damage stimulus [GO:0006974];cellular response to insulin stimulus [GO:0032869];cellular response to oxidative stress [GO:0034599];cellular response to UV [GO:0034644];cellular response to zinc ion [GO:0071294];DNA damage response, detection of …	DNA binding [GO:0003677];DNA-binding transcription activator activity, RNA polymerase II-specific [GO:0001228];enzyme binding [GO:0019899];estrogen receptor binding [GO:0030331];histone deacetylase binding [GO:0042826];identical protein binding [GO:0042802];NAD binding [GO:0051287];NAD+ ADP-ribosyltransferase activity [GO:0003950];protein ADP-ribosylase activity [GO:1990404];protein kinase bindin…	membrane [GO:0016020];mitochondrion [GO:0005739];nuclear chromosome, telomeric region [GO:0000784];nuclear envelope [GO:0005635];nucleolus [GO:0005730];nucleoplasm [GO:0005654];nucleus [GO:0005634];protein-containing complex [GO:0032991];protein-DNA complex [GO:0032993];site of DNA damage [GO:0090734];transcription factor complex [GO:0005667]	apoptotic process [GO:0006915];ATP generation from poly-ADP-D-ribose [GO:1990966];cellular response to amyloid-beta [GO:1904646];cellular response to DNA damage stimulus [GO:0006974];cellular response to insulin stimulus [GO:0032869];cellular response to oxidative stress [GO:0034599];cellular response to UV [GO:0034644];cellular response to zinc ion [GO:0071294];DNA damage response, detection of …
A0A024R4A0	Nucleolin, isoform CRA_b	cellular response to epidermal growth factor stimulus [GO:0071364];cellular response to leukemia inhibitory factor [GO:1990830];positive regulation of transcription by RNA polymerase II [GO:0045944]	RNA binding [GO:0003723]	nucleolus [GO:0005730];nucleoplasm [GO:0005654];nucleus [GO:0005634]	cellular response to epidermal growth factor stimulus [GO:0071364];cellular response to leukemia inhibitory factor [GO:1990830];positive regulation of transcription by RNA polymerase II [GO:0045944];RNA binding [GO:0003723];nucleolus [GO:0005730];nucleoplasm [GO:0005654];nucleus [GO:0005634]
P63261	Actin, cytoplasmic 2	cell junction assembly [GO:0034329];cellular response to interferon-gamma [GO:0071346];ephrin receptor signaling pathway [GO:0048013];Fc-gamma receptor signaling pathway involved in phagocytosis [GO:0038096];membrane organization [GO:0061024];platelet aggregation [GO:0070527];retina homeostasis [GO:0001895];sarcomere organization [GO:0045214];synaptic vesicle endocytosis [GO:0048488]	ATP binding [GO:0005524];identical protein binding [GO:0042802];profilin binding [GO:0005522];structural constituent of cytoskeleton [GO:0005200];ubiquitin protein ligase binding [GO:0031625]	actin filament [GO:0005884];blood microparticle [GO:0072562];calyx of Held [GO:0044305];cytoskeleton [GO:0005856];cytosol [GO:0005829];dense body [GO:0097433];extracellular exosome [GO:0070062];extracellular space [GO:0005615];filamentous actin [GO:0031941];focal adhesion [GO:0005925];membrane [GO:0016020];myelin sheath [GO:0043209];myofibril [GO:0030016];nucleus [GO:0005634];phagocytic vesicle […	cell junction assembly [GO:0034329];cellular response to interferon-gamma [GO:0071346];ephrin receptor signaling pathway [GO:0048013];Fc-gamma receptor signaling pathway involved in phagocytosis [GO:0038096];membrane organization [GO:0061024];platelet aggregation [GO:0070527];retina homeostasis [GO:0001895];sarcomere organization [GO:0045214];synaptic vesicle endocytosis [GO:0048488];ATP binding …
A0A024QZJ4	Epididymis secretory sperm binding protein	-	actin filament binding [GO:0051015];ATP binding [GO:0005524];motor activity [GO:0003774]	myosin complex [GO:0016459]	-;actin filament binding [GO:0051015];ATP binding [GO:0005524];motor activity [GO:0003774];myosin complex [GO:0016459]
Q7Z406	Myosin-14	actin filament-based movement [GO:0030048];actomyosin structure organization [GO:0031032];mitochondrion morphogenesis [GO:0070584];neuronal action potential [GO:0019228];regulation of cell shape [GO:0008360];sensory perception of sound [GO:0007605];skeletal muscle contraction [GO:0003009];skeletal muscle tissue development [GO:0007519];vocalization behavior [GO:0071625]	actin filament binding [GO:0051015];actin-dependent ATPase activity [GO:0030898];ATP binding [GO:0005524];ATPase activity [GO:0016887];calmodulin binding [GO:0005516];microfilament motor activity [GO:0000146]	actomyosin [GO:0042641];brush border [GO:0005903];cytosol [GO:0005829];extracellular exosome [GO:0070062];growth cone [GO:0030426];membrane [GO:0016020];myelin sheath [GO:0043209];myosin II complex [GO:0016460];myosin II filament [GO:0097513];stress fiber [GO:0001725]	actin filament-based movement [GO:0030048];actomyosin structure organization [GO:0031032];mitochondrion morphogenesis [GO:0070584];neuronal action potential [GO:0019228];regulation of cell shape [GO:0008360];sensory perception of sound [GO:0007605];skeletal muscle contraction [GO:0003009];skeletal muscle tissue development [GO:0007519];vocalization behavior [GO:0071625];actin filament binding [GO…
A0A087X0X3	Heterogeneous nuclear ribonucleoprotein M	mRNA splicing, via spliceosome [GO:0000398]	RNA binding [GO:0003723]	nucleoplasm [GO:0005654]	mRNA splicing, via spliceosome [GO:0000398];RNA binding [GO:0003723];nucleoplasm [GO:0005654]
V9HWE1	Epididymis luminal protein 113	astrocyte development [GO:0014002];Bergmann glial cell differentiation [GO:0060020];cellular response to interferon-gamma [GO:0071346];intermediate filament organization [GO:0045109];lens fiber cell development [GO:0070307];negative regulation of neuron projection development [GO:0010977];positive regulation of gene expression [GO:0010628];SMAD protein signal transduction [GO:0060395]	structural constituent of eye lens [GO:0005212]	cell leading edge [GO:0031252];intermediate filament [GO:0005882];neuron projection [GO:0043005];phagocytic vesicle [GO:0045335];plasma membrane [GO:0005886]	astrocyte development [GO:0014002];Bergmann glial cell differentiation [GO:0060020];cellular response to interferon-gamma [GO:0071346];intermediate filament organization [GO:0045109];lens fiber cell development [GO:0070307];negative regulation of neuron projection development [GO:0010977];positive regulation of gene expression [GO:0010628];SMAD protein signal transduction [GO:0060395];structural …
B2RDE1	cDNA, FLJ96568, highly similar to Homo sapiens tropomyosin 3 (TPM3), mRNA	-	-	-	-
B2ZZ89	Spectrin beta chain	actin filament capping [GO:0051693];common-partner SMAD protein phosphorylation [GO:0007182];protein localization to plasma membrane [GO:0072659];regulation of SMAD protein signal transduction [GO:0060390]	actin binding [GO:0003779];phospholipid binding [GO:0005543];protein-containing complex binding [GO:0044877];structural constituent of cytoskeleton [GO:0005200]	axolemma [GO:0030673];cuticular plate [GO:0032437];glutamatergic synapse [GO:0098978];M band [GO:0031430];nucleus [GO:0005634];postsynaptic density [GO:0014069];protein-containing complex [GO:0032991];spectrin [GO:0008091]	actin filament capping [GO:0051693];common-partner SMAD protein phosphorylation [GO:0007182];protein localization to plasma membrane [GO:0072659];regulation of SMAD protein signal transduction [GO:0060390];actin binding [GO:0003779];phospholipid binding [GO:0005543];protein-containing complex binding [GO:0044877];structural constituent of cytoskeleton [GO:0005200];axolemma [GO:0030673];cuticular …
P67936	Tropomyosin alpha-4 chain	actin filament organization [GO:0007015];muscle contraction [GO:0006936];muscle filament sliding [GO:0030049];osteoblast differentiation [GO:0001649]	actin filament binding [GO:0051015];calcium ion binding [GO:0005509];identical protein binding [GO:0042802];protein heterodimerization activity [GO:0046982];protein homodimerization activity [GO:0042803];structural constituent of muscle [GO:0008307]	actin filament [GO:0005884];cortical cytoskeleton [GO:0030863];cytoskeleton [GO:0005856];cytosol [GO:0005829];extracellular exosome [GO:0070062];focal adhesion [GO:0005925];membrane [GO:0016020];muscle thin filament tropomyosin [GO:0005862];podosome [GO:0002102];stress fiber [GO:0001725]	actin filament organization [GO:0007015];muscle contraction [GO:0006936];muscle filament sliding [GO:0030049];osteoblast differentiation [GO:0001649];actin filament binding [GO:0051015];calcium ion binding [GO:0005509];identical protein binding [GO:0042802];protein heterodimerization activity [GO:0046982];protein homodimerization activity [GO:0042803];structural constituent of muscle [GO:0008307]…
Q13813	Spectrin alpha chain, non-erythrocytic 1	actin filament capping [GO:0051693];axon guidance [GO:0007411];ER to Golgi vesicle-mediated transport [GO:0006888];MAPK cascade [GO:0000165];neutrophil degranulation [GO:0043312]	actin binding [GO:0003779];cadherin binding [GO:0045296];calcium ion binding [GO:0005509];calmodulin binding [GO:0005516];Ras guanyl-nucleotide exchange factor activity [GO:0005088];structural constituent of cytoskeleton [GO:0005200]	cytosol [GO:0005829];extracellular exosome [GO:0070062];extracellular region [GO:0005576];extracellular vesicle [GO:1903561];intracellular membrane-bounded organelle [GO:0043231];membrane [GO:0016020];microtubule cytoskeleton [GO:0015630];specific granule lumen [GO:0035580];spectrin [GO:0008091];tertiary granule lumen [GO:1904724]	actin filament capping [GO:0051693];axon guidance [GO:0007411];ER to Golgi vesicle-mediated transport [GO:0006888];MAPK cascade [GO:0000165];neutrophil degranulation [GO:0043312];actin binding [GO:0003779];cadherin binding [GO:0045296];calcium ion binding [GO:0005509];calmodulin binding [GO:0005516];Ras guanyl-nucleotide exchange factor activity [GO:0005088];structural constituent of cytoskeleton…
A0A1W2PP35	Heterogeneous nuclear ribonucleoprotein U	-	-	nucleus [GO:0005634]	-;-;nucleus [GO:0005634]
B4DNG2	cDNA FLJ59357, highly similar to Probable ATP-dependent RNA helicase DDX5	-	ATP binding [GO:0005524];helicase activity [GO:0004386];nucleic acid binding [GO:0003676]	-	-;ATP binding [GO:0005524];helicase activity [GO:0004386];nucleic acid binding [GO:0003676];-
Q96BA7	HNRPU protein	-	-	nucleus [GO:0005634]	-;-;nucleus [GO:0005634]
A8K3K1	cDNA FLJ78096, highly similar to Homo sapiens actin, alpha, cardiac muscle (ACTC), mRNA	mesenchyme migration [GO:0090131];positive regulation of gene expression [GO:0010628]	ATP binding [GO:0005524]	cell body [GO:0044297];cytoplasm [GO:0005737];filopodium [GO:0030175];lamellipodium [GO:0030027]	mesenchyme migration [GO:0090131];positive regulation of gene expression [GO:0010628];ATP binding [GO:0005524];cell body [GO:0044297];cytoplasm [GO:0005737];filopodium [GO:0030175];lamellipodium [GO:0030027]
B2RDN9	cDNA, FLJ96699, highly similar to Homo sapiens thyroid autoantigen 70kDa (Ku antigen) (G22P1), mRNA	double-strand break repair via nonhomologous end joining [GO:0006303];telomere maintenance [GO:0000723]	ATP-dependent DNA helicase activity [GO:0004003];damaged DNA binding [GO:0003684];telomeric DNA binding [GO:0042162]	Ku70 [GO:0043564]	double-strand break repair via nonhomologous end joining [GO:0006303];telomere maintenance [GO:0000723];ATP-dependent DNA helicase activity [GO:0004003];damaged DNA binding [GO:0003684];telomeric DNA binding [GO:0042162];Ku70 [GO:0043564]
Q9BSV4	SFPQ protein	-	RNA binding [GO:0003723]	-	-;RNA binding [GO:0003723];-
P22626	Heterogeneous nuclear ribonucleoproteins A2/B1	G-quadruplex DNA unwinding [GO:0044806];interleukin-12-mediated signaling pathway [GO:0035722];miRNA transport [GO:1990428];mRNA export from nucleus [GO:0006406];mRNA processing [GO:0006397];mRNA splicing, via spliceosome [GO:0000398];negative regulation of mRNA splicing, via spliceosome [GO:0048025];negative regulation of transcription by RNA polymerase II [GO:0000122];positive regulation of tel…	G-rich strand telomeric DNA binding [GO:0098505];identical protein binding [GO:0042802];miRNA binding [GO:0035198];mRNA 3'-UTR binding [GO:0003730];mRNA binding [GO:0003729];N6-methyladenosine-containing RNA binding [GO:1990247];pre-mRNA intronic binding [GO:0097157];RNA binding [GO:0003723];single-stranded telomeric DNA binding [GO:0043047]	Cajal body [GO:0015030];catalytic step 2 spliceosome [GO:0071013];chromosome, telomeric region [GO:0000781];cytoplasm [GO:0005737];extracellular exosome [GO:0070062];membrane [GO:0016020];nuclear matrix [GO:0016363];nucleoplasm [GO:0005654];nucleus [GO:0005634];ribonucleoprotein complex [GO:1990904];spliceosomal complex [GO:0005681]	G-quadruplex DNA unwinding [GO:0044806];interleukin-12-mediated signaling pathway [GO:0035722];miRNA transport [GO:1990428];mRNA export from nucleus [GO:0006406];mRNA processing [GO:0006397];mRNA splicing, via spliceosome [GO:0000398];negative regulation of mRNA splicing, via spliceosome [GO:0048025];negative regulation of transcription by RNA polymerase II [GO:0000122];positive regulation of tel…
P08238	Heat shock protein HSP 90-beta	axon extension [GO:0048675];cellular response to drug [GO:0035690];cellular response to interleukin-4 [GO:0071353];cellular response to organic cyclic compound [GO:0071407];central nervous system neuron axonogenesis [GO:0021955];chaperone-mediated protein complex assembly [GO:0051131];establishment of cell polarity [GO:0030010];Fc-gamma receptor signaling pathway involved in phagocytosis [GO:0038…	ATP binding [GO:0005524];ATP-dependent protein binding [GO:0043008];ATPase activity, coupled [GO:0042623];cadherin binding [GO:0045296];CTP binding [GO:0002135];dATP binding [GO:0032564];disordered domain specific binding [GO:0097718];DNA polymerase binding [GO:0070182];double-stranded RNA binding [GO:0003725];GTP binding [GO:0005525];heat shock protein binding [GO:0031072];histone deacetylase bi…	apical plasma membrane [GO:0016324];aryl hydrocarbon receptor complex [GO:0034751];axonal growth cone [GO:0044295];basolateral plasma membrane [GO:0016323];brush border membrane [GO:0031526];cell surface [GO:0009986];cytoplasm [GO:0005737];cytosol [GO:0005829];dendritic growth cone [GO:0044294];extracellular exosome [GO:0070062];extracellular region [GO:0005576];ficolin-1-rich granule lumen [GO:1…	axon extension [GO:0048675];cellular response to drug [GO:0035690];cellular response to interleukin-4 [GO:0071353];cellular response to organic cyclic compound [GO:0071407];central nervous system neuron axonogenesis [GO:0021955];chaperone-mediated protein complex assembly [GO:0051131];establishment of cell polarity [GO:0030010];Fc-gamma receptor signaling pathway involved in phagocytosis [GO:0038…
B7Z596	Tropomyosin alpha-1 chain	-	-	actin cytoskeleton [GO:0015629];cytosol [GO:0005829];integral component of membrane [GO:0016021]	-;-;actin cytoskeleton [GO:0015629];cytosol [GO:0005829];integral component of membrane [GO:0016021]
P06748	Nucleophosmin	cell aging [GO:0007569];cellular response to UV [GO:0034644];CENP-A containing nucleosome assembly [GO:0034080];centrosome cycle [GO:0007098];chromatin remodeling [GO:0006338];DNA repair [GO:0006281];intracellular protein transport [GO:0006886];negative regulation of apoptotic process [GO:0043066];negative regulation of cell proliferation [GO:0008285];negative regulation of centrosome duplication…	activating transcription factor binding [GO:0033613];chromatin binding [GO:0003682];core promoter binding [GO:0001047];histone binding [GO:0042393];NF-kappaB binding [GO:0051059];protein heterodimerization activity [GO:0046982];protein homodimerization activity [GO:0042803];protein kinase binding [GO:0019901];protein kinase inhibitor activity [GO:0004860];ribosomal large subunit binding [GO:00430…	centrosome [GO:0005813];cytoplasm [GO:0005737];cytosol [GO:0005829];focal adhesion [GO:0005925];membrane [GO:0016020];nucleolus [GO:0005730];nucleoplasm [GO:0005654];nucleus [GO:0005634];protein-containing complex [GO:0032991];protein-DNA complex [GO:0032993];ribonucleoprotein complex [GO:1990904];spindle pole centrosome [GO:0031616]	cell aging [GO:0007569];cellular response to UV [GO:0034644];CENP-A containing nucleosome assembly [GO:0034080];centrosome cycle [GO:0007098];chromatin remodeling [GO:0006338];DNA repair [GO:0006281];intracellular protein transport [GO:0006886];negative regulation of apoptotic process [GO:0043066];negative regulation of cell proliferation [GO:0008285];negative regulation of centrosome duplication…
Q08211	ATP-dependent RNA helicase A	alternative mRNA splicing, via spliceosome [GO:0000380];cellular response to exogenous dsRNA [GO:0071360];cellular response to tumor necrosis factor [GO:0071356];CRD-mediated mRNA stabilization [GO:0070934];DNA duplex unwinding [GO:0032508];DNA replication [GO:0006260];DNA-templated transcription, termination [GO:0006353];DNA-templated viral transcription [GO:0039695];G-quadruplex DNA unwinding […	ATP binding [GO:0005524];ATP-dependent 3'-5' DNA helicase activity [GO:0043140];ATP-dependent 3'-5' DNA/RNA helicase activity [GO:0033681];ATP-dependent 3'-5' RNA helicase activity [GO:0034459];ATP-dependent DNA helicase activity [GO:0004003];ATP-dependent RNA helicase activity [GO:0004004];ATPase activity [GO:0016887];chromatin DNA binding [GO:0031490];DNA binding [GO:0003677];DNA replication or…	actin cytoskeleton [GO:0015629];centrosome [GO:0005813];CRD-mediated mRNA stability complex [GO:0070937];cytoplasm [GO:0005737];cytoplasmic ribonucleoprotein granule [GO:0036464];cytosol [GO:0005829];membrane [GO:0016020];micro-ribonucleoprotein complex [GO:0035068];nuclear body [GO:0016604];nuclear stress granule [GO:0097165];nucleolus [GO:0005730];nucleoplasm [GO:0005654];nucleus [GO:0005634];p…	alternative mRNA splicing, via spliceosome [GO:0000380];cellular response to exogenous dsRNA [GO:0071360];cellular response to tumor necrosis factor [GO:0071356];CRD-mediated mRNA stabilization [GO:0070934];DNA duplex unwinding [GO:0032508];DNA replication [GO:0006260];DNA-templated transcription, termination [GO:0006353];DNA-templated viral transcription [GO:0039695];G-quadruplex DNA unwinding […
P11142	Heat shock cognate 71 kDa protein	ATP metabolic process [GO:0046034];axo-dendritic transport [GO:0008088];cellular response to heat [GO:0034605];cellular response to starvation [GO:0009267];cellular response to unfolded protein [GO:0034620];chaperone cofactor-dependent protein refolding [GO:0051085];chaperone-mediated autophagy [GO:0061684];chaperone-mediated autophagy translocation complex disassembly [GO:1904764];chaperone-medi…	ATP binding [GO:0005524];ATPase activity [GO:0016887];ATPase activity, coupled [GO:0042623];C3HC4-type RING finger domain binding [GO:0055131];cadherin binding [GO:0045296];chaperone binding [GO:0051087];clathrin-uncoating ATPase activity [GO:1990833];enzyme binding [GO:0019899];G protein-coupled receptor binding [GO:0001664];heat shock protein binding [GO:0031072];MHC class II protein complex bi…	autophagosome [GO:0005776];axon [GO:0030424];blood microparticle [GO:0072562];chaperone complex [GO:0101031];clathrin-sculpted gamma-aminobutyric acid transport vesicle membrane [GO:0061202];cytoplasm [GO:0005737];cytosol [GO:0005829];dendrite [GO:0030425];extracellular exosome [GO:0070062];extracellular region [GO:0005576];extracellular space [GO:0005615];ficolin-1-rich granule lumen [GO:1904813…	ATP metabolic process [GO:0046034];axo-dendritic transport [GO:0008088];cellular response to heat [GO:0034605];cellular response to starvation [GO:0009267];cellular response to unfolded protein [GO:0034620];chaperone cofactor-dependent protein refolding [GO:0051085];chaperone-mediated autophagy [GO:0061684];chaperone-mediated autophagy translocation complex disassembly [GO:1904764];chaperone-medi…
P20700	Lamin-B1	interleukin-12-mediated signaling pathway [GO:0035722]	phospholipase binding [GO:0043274];sequence-specific double-stranded DNA binding [GO:1990837];structural molecule activity [GO:0005198]	lamin filament [GO:0005638];membrane [GO:0016020];nuclear envelope [GO:0005635];nuclear inner membrane [GO:0005637];nuclear matrix [GO:0016363];nuclear membrane [GO:0031965];nucleoplasm [GO:0005654];nucleus [GO:0005634]	interleukin-12-mediated signaling pathway [GO:0035722];phospholipase binding [GO:0043274];sequence-specific double-stranded DNA binding [GO:1990837];structural molecule activity [GO:0005198];lamin filament [GO:0005638];membrane [GO:0016020];nuclear envelope [GO:0005635];nuclear inner membrane [GO:0005637];nuclear matrix [GO:0016363];nuclear membrane [GO:0031965];nucleoplasm [GO:0005654];nucleus […
A0A1W2PQ51	Probable ATP-dependent RNA helicase DDX17	-	ATP binding [GO:0005524];helicase activity [GO:0004386];nucleic acid binding [GO:0003676]	-	-;ATP binding [GO:0005524];helicase activity [GO:0004386];nucleic acid binding [GO:0003676];-
B0I1S9	MYO1B variant protein	actin filament bundle assembly [GO:0051017];actin filament-based movement [GO:0030048]	actin filament binding [GO:0051015];actin-dependent ATPase activity [GO:0030898];ATP binding [GO:0005524];microfilament motor activity [GO:0000146];phosphatidylinositol-3,4,5-trisphosphate binding [GO:0005547];phosphatidylinositol-4,5-bisphosphate binding [GO:0005546]	apical part of cell [GO:0045177];brush border [GO:0005903];cytoplasm [GO:0005737];extracellular exosome [GO:0070062];filopodium [GO:0030175];myosin complex [GO:0016459];plasma membrane [GO:0005886]	actin filament bundle assembly [GO:0051017];actin filament-based movement [GO:0030048];actin filament binding [GO:0051015];actin-dependent ATPase activity [GO:0030898];ATP binding [GO:0005524];microfilament motor activity [GO:0000146];phosphatidylinositol-3,4,5-trisphosphate binding [GO:0005547];phosphatidylinositol-4,5-bisphosphate binding [GO:0005546];apical part of cell [GO:0045177];brush bord…
K7EM38	Actin, cytoplasmic 2	-	-	-	-
P39019	40S ribosomal protein S19	antimicrobial humoral immune response mediated by antimicrobial peptide [GO:0061844];defense response to Gram-negative bacterium [GO:0050829];erythrocyte differentiation [GO:0030218];killing of cells of other organism [GO:0031640];maturation of SSU-rRNA [GO:0030490];maturation of SSU-rRNA from tricistronic rRNA transcript (SSU-rRNA, 5.8S rRNA, LSU-rRNA) [GO:0000462];monocyte chemotaxis [GO:000254…	fibroblast growth factor binding [GO:0017134];protein homodimerization activity [GO:0042803];protein kinase binding [GO:0019901];RNA binding [GO:0003723];structural constituent of ribosome [GO:0003735]	cytoplasm [GO:0005737];cytosol [GO:0005829];cytosolic small ribosomal subunit [GO:0022627];extracellular exosome [GO:0070062];focal adhesion [GO:0005925];membrane [GO:0016020];nucleolus [GO:0005730];nucleoplasm [GO:0005654];postsynaptic density [GO:0014069];ribosome [GO:0005840]	antimicrobial humoral immune response mediated by antimicrobial peptide [GO:0061844];defense response to Gram-negative bacterium [GO:0050829];erythrocyte differentiation [GO:0030218];killing of cells of other organism [GO:0031640];maturation of SSU-rRNA [GO:0030490];maturation of SSU-rRNA from tricistronic rRNA transcript (SSU-rRNA, 5.8S rRNA, LSU-rRNA) [GO:0000462];monocyte chemotaxis [GO:000254…
Q8N257	Histone H2B type 3-B	nucleosome assembly [GO:0006334]	DNA binding [GO:0003677];protein heterodimerization activity [GO:0046982]	cytosol [GO:0005829];nucleoplasm [GO:0005654];nucleosome [GO:0000786];nucleus [GO:0005634]	nucleosome assembly [GO:0006334];DNA binding [GO:0003677];protein heterodimerization activity [GO:0046982];cytosol [GO:0005829];nucleoplasm [GO:0005654];nucleosome [GO:0000786];nucleus [GO:0005634]
Q99880	Histone H2B type 1-L	nucleosome assembly [GO:0006334];protein ubiquitination [GO:0016567]	DNA binding [GO:0003677];protein heterodimerization activity [GO:0046982]	cytosol [GO:0005829];extracellular exosome [GO:0070062];nucleoplasm [GO:0005654];nucleosome [GO:0000786];nucleus [GO:0005634]	nucleosome assembly [GO:0006334];protein ubiquitination [GO:0016567];DNA binding [GO:0003677];protein heterodimerization activity [GO:0046982];cytosol [GO:0005829];extracellular exosome [GO:0070062];nucleoplasm [GO:0005654];nucleosome [GO:0000786];nucleus [GO:0005634]
A0A024RDF3	Heterogeneous nuclear ribonucleoprotein D (AU-rich element RNA binding protein 1, 37kDa), isoform CRA_d	3'-UTR-mediated mRNA destabilization [GO:0061158];cellular response to amino acid stimulus [GO:0071230];cellular response to estradiol stimulus [GO:0071392];cellular response to nitric oxide [GO:0071732];cellular response to putrescine [GO:1904586];cerebellum development [GO:0021549];hepatocyte dedifferentiation [GO:1990828];liver development [GO:0001889];mRNA stabilization [GO:0048255];positive …	AT DNA binding [GO:0003680];chromatin binding [GO:0003682];histone deacetylase binding [GO:0042826];mRNA 3'-UTR AU-rich region binding [GO:0035925];transcription factor binding [GO:0008134]	cytosol [GO:0005829];nucleoplasm [GO:0005654];synapse [GO:0045202]	3'-UTR-mediated mRNA destabilization [GO:0061158];cellular response to amino acid stimulus [GO:0071230];cellular response to estradiol stimulus [GO:0071392];cellular response to nitric oxide [GO:0071732];cellular response to putrescine [GO:1904586];cerebellum development [GO:0021549];hepatocyte dedifferentiation [GO:1990828];liver development [GO:0001889];mRNA stabilization [GO:0048255];positive …
Q53GA1	Elongation factor 1-alpha	-	GTP binding [GO:0005525];GTPase activity [GO:0003924];translation elongation factor activity [GO:0003746]	cytoplasm [GO:0005737]	-;GTP binding [GO:0005525];GTPase activity [GO:0003924];translation elongation factor activity [GO:0003746];cytoplasm [GO:0005737]
P13010	X-ray repair cross-complementing protein 5	activation of innate immune response [GO:0002218];brain development [GO:0007420];cell proliferation [GO:0008283];cellular hyperosmotic salinity response [GO:0071475];cellular response to DNA damage stimulus [GO:0006974];cellular response to fatty acid [GO:0071398];cellular response to gamma radiation [GO:0071480];cellular response to leukemia inhibitory factor [GO:1990830];cellular response to X-…	ATP binding [GO:0005524];ATP-dependent DNA helicase activity [GO:0004003];damaged DNA binding [GO:0003684];DNA binding [GO:0003677];double-stranded DNA binding [GO:0003690];enzyme activator activity [GO:0008047];protein C-terminus binding [GO:0008022];protein-containing complex binding [GO:0044877];RNA binding [GO:0003723];telomeric DNA binding [GO:0042162];transcription regulatory region DNA bin…	cytosol [GO:0005829];extracellular region [GO:0005576];Ku70 [GO:0043564];membrane [GO:0016020];nonhomologous end joining complex [GO:0070419];nuclear chromosome, telomeric region [GO:0000784];nuclear telomere cap complex [GO:0000783];nucleolus [GO:0005730];nucleoplasm [GO:0005654];nucleus [GO:0005634];plasma membrane [GO:0005886];protein-containing complex [GO:0032991];protein-DNA complex [GO:003…	activation of innate immune response [GO:0002218];brain development [GO:0007420];cell proliferation [GO:0008283];cellular hyperosmotic salinity response [GO:0071475];cellular response to DNA damage stimulus [GO:0006974];cellular response to fatty acid [GO:0071398];cellular response to gamma radiation [GO:0071480];cellular response to leukemia inhibitory factor [GO:1990830];cellular response to X-…
Q9NZI8	Insulin-like growth factor 2 mRNA-binding protein 1	CRD-mediated mRNA stabilization [GO:0070934];mRNA transport [GO:0051028];negative regulation of translation [GO:0017148];neuronal stem cell population maintenance [GO:0097150];pallium cell proliferation in forebrain [GO:0022013];regulation of cytokine biosynthetic process [GO:0042035];regulation of mRNA stability [GO:0043488];regulation of mRNA stability involved in response to stress [GO:0010610]	mRNA 3'-UTR binding [GO:0003730];mRNA 5'-UTR binding [GO:0048027];mRNA binding [GO:0003729];RNA binding [GO:0003723];translation regulator activity [GO:0045182]	CRD-mediated mRNA stability complex [GO:0070937];cytoplasm [GO:0005737];cytoplasmic stress granule [GO:0010494];cytosol [GO:0005829];dendritic spine [GO:0043197];filopodium [GO:0030175];growth cone [GO:0030426];lamellipodium [GO:0030027];nucleoplasm [GO:0005654];perinuclear region of cytoplasm [GO:0048471];ribonucleoprotein complex [GO:1990904]	CRD-mediated mRNA stabilization [GO:0070934];mRNA transport [GO:0051028];negative regulation of translation [GO:0017148];neuronal stem cell population maintenance [GO:0097150];pallium cell proliferation in forebrain [GO:0022013];regulation of cytokine biosynthetic process [GO:0042035];regulation of mRNA stability [GO:0043488];regulation of mRNA stability involved in response to stress [GO:0010610…
B2R491	40S ribosomal protein S4	translation [GO:0006412]	rRNA binding [GO:0019843];structural constituent of ribosome [GO:0003735]	ribosome [GO:0005840]	translation [GO:0006412];rRNA binding [GO:0019843];structural constituent of ribosome [GO:0003735];ribosome [GO:0005840]
F5GY37	Prohibitin-2	-	-	membrane [GO:0016020]	-;-;membrane [GO:0016020]
Q59EJ3	Heat shock 70kDa protein 1A variant	-	ATP binding [GO:0005524]	extracellular exosome [GO:0070062]	-;ATP binding [GO:0005524];extracellular exosome [GO:0070062]
P07910	Heterogeneous nuclear ribonucleoproteins C1/C2	3'-UTR-mediated mRNA stabilization [GO:0070935];ATP-dependent chromatin remodeling [GO:0043044];mRNA splicing, via spliceosome [GO:0000398];negative regulation of telomere maintenance via telomerase [GO:0032211];osteoblast differentiation [GO:0001649];RNA metabolic process [GO:0016070];RNA splicing [GO:0008380]	identical protein binding [GO:0042802];mRNA 3'-UTR binding [GO:0003730];N6-methyladenosine-containing RNA binding [GO:1990247];nucleosomal DNA binding [GO:0031492];poly(U) RNA binding [GO:0008266];RNA binding [GO:0003723];RNA polymerase II distal enhancer sequence-specific DNA binding [GO:0000980];RNA polymerase II proximal promoter sequence-specific DNA binding [GO:0000978];telomerase RNA bindin…	actin cytoskeleton [GO:0015629];catalytic step 2 spliceosome [GO:0071013];cytosol [GO:0005829];extracellular exosome [GO:0070062];extracellular region [GO:0005576];membrane [GO:0016020];nuclear chromatin [GO:0000790];nucleoplasm [GO:0005654];nucleus [GO:0005634];protein-containing complex [GO:0032991];spliceosomal complex [GO:0005681];telomerase holoenzyme complex [GO:0005697]	3'-UTR-mediated mRNA stabilization [GO:0070935];ATP-dependent chromatin remodeling [GO:0043044];mRNA splicing, via spliceosome [GO:0000398];negative regulation of telomere maintenance via telomerase [GO:0032211];osteoblast differentiation [GO:0001649];RNA metabolic process [GO:0016070];RNA splicing [GO:0008380];identical protein binding [GO:0042802];mRNA 3'-UTR binding [GO:0003730];N6-methyladeno…
A0A024RCJ2	Histone H2B	-	DNA binding [GO:0003677];protein heterodimerization activity [GO:0046982]	cytosol [GO:0005829];nucleoplasm [GO:0005654];nucleosome [GO:0000786]	-;DNA binding [GO:0003677];protein heterodimerization activity [GO:0046982];cytosol [GO:0005829];nucleoplasm [GO:0005654];nucleosome [GO:0000786]
F8W6I7	Heterogeneous nuclear ribonucleoprotein A1	-	RNA binding [GO:0003723]	nucleoplasm [GO:0005654]	-;RNA binding [GO:0003723];nucleoplasm [GO:0005654]
P07195	L-lactate dehydrogenase B chain	carbohydrate metabolic process [GO:0005975];pyruvate metabolic process [GO:0006090]	identical protein binding [GO:0042802];L-lactate dehydrogenase activity [GO:0004459]	cytoplasm [GO:0005737];cytosol [GO:0005829];extracellular exosome [GO:0070062];membrane [GO:0016020];membrane raft [GO:0045121]	carbohydrate metabolic process [GO:0005975];pyruvate metabolic process [GO:0006090];identical protein binding [GO:0042802];L-lactate dehydrogenase activity [GO:0004459];cytoplasm [GO:0005737];cytosol [GO:0005829];extracellular exosome [GO:0070062];membrane [GO:0016020];membrane raft [GO:0045121]
P23396	40S ribosomal protein S3	apoptotic process [GO:0006915];cell division [GO:0051301];cellular response to DNA damage stimulus [GO:0006974];cellular response to hydrogen peroxide [GO:0070301];cellular response to tumor necrosis factor [GO:0071356];chromosome segregation [GO:0007059];DNA damage response, detection of DNA damage [GO:0042769];DNA repair [GO:0006281];negative regulation of DNA repair [GO:0045738];negative regul…	class I DNA-(apurinic or apyrimidinic site) endonuclease activity [GO:0140078];damaged DNA binding [GO:0003684];DNA binding [GO:0003677];DNA-(apurinic or apyrimidinic site) endonuclease activity [GO:0003906];endodeoxyribonuclease activity [GO:0004520];enzyme binding [GO:0019899];Hsp70 protein binding [GO:0030544];Hsp90 protein binding [GO:0051879];iron-sulfur cluster binding [GO:0051536];kinase b…	cytoplasm [GO:0005737];cytosol [GO:0005829];cytosolic small ribosomal subunit [GO:0022627];endoplasmic reticulum [GO:0005783];extracellular exosome [GO:0070062];focal adhesion [GO:0005925];membrane [GO:0016020];mitochondrial inner membrane [GO:0005743];mitochondrial matrix [GO:0005759];mitotic spindle [GO:0072686];NF-kappaB complex [GO:0071159];nucleolus [GO:0005730];nucleoplasm [GO:0005654];nucl…	apoptotic process [GO:0006915];cell division [GO:0051301];cellular response to DNA damage stimulus [GO:0006974];cellular response to hydrogen peroxide [GO:0070301];cellular response to tumor necrosis factor [GO:0071356];chromosome segregation [GO:0007059];DNA damage response, detection of DNA damage [GO:0042769];DNA repair [GO:0006281];negative regulation of DNA repair [GO:0045738];negative regul…
P39023	60S ribosomal protein L3	cellular response to interleukin-4 [GO:0071353];nuclear-transcribed mRNA catabolic process, nonsense-mediated decay [GO:0000184];ribosomal large subunit assembly [GO:0000027];SRP-dependent cotranslational protein targeting to membrane [GO:0006614];translation [GO:0006412];translational initiation [GO:0006413]	RNA binding [GO:0003723];structural constituent of ribosome [GO:0003735]	cytoplasm [GO:0005737];cytosol [GO:0005829];cytosolic large ribosomal subunit [GO:0022625];extracellular exosome [GO:0070062];focal adhesion [GO:0005925];nucleolus [GO:0005730];nucleus [GO:0005634];protein-containing complex [GO:0032991]	cellular response to interleukin-4 [GO:0071353];nuclear-transcribed mRNA catabolic process, nonsense-mediated decay [GO:0000184];ribosomal large subunit assembly [GO:0000027];SRP-dependent cotranslational protein targeting to membrane [GO:0006614];translation [GO:0006412];translational initiation [GO:0006413];RNA binding [GO:0003723];structural constituent of ribosome [GO:0003735];cytoplasm [GO:0…
P62249	40S ribosomal protein S16	cellular response to leukemia inhibitory factor [GO:1990830];liver regeneration [GO:0097421];maturation of SSU-rRNA from tricistronic rRNA transcript (SSU-rRNA, 5.8S rRNA, LSU-rRNA) [GO:0000462];nuclear-transcribed mRNA catabolic process, nonsense-mediated decay [GO:0000184];ribosomal small subunit biogenesis [GO:0042274];rRNA processing [GO:0006364];SRP-dependent cotranslational protein targetin…	RNA binding [GO:0003723];structural constituent of ribosome [GO:0003735]	cytosol [GO:0005829];cytosolic small ribosomal subunit [GO:0022627];extracellular exosome [GO:0070062];focal adhesion [GO:0005925];membrane [GO:0016020];nucleoplasm [GO:0005654];small ribosomal subunit [GO:0015935]	cellular response to leukemia inhibitory factor [GO:1990830];liver regeneration [GO:0097421];maturation of SSU-rRNA from tricistronic rRNA transcript (SSU-rRNA, 5.8S rRNA, LSU-rRNA) [GO:0000462];nuclear-transcribed mRNA catabolic process, nonsense-mediated decay [GO:0000184];ribosomal small subunit biogenesis [GO:0042274];rRNA processing [GO:0006364];SRP-dependent cotranslational protein targetin…
P62269	40S ribosomal protein S18	nuclear-transcribed mRNA catabolic process, nonsense-mediated decay [GO:0000184];SRP-dependent cotranslational protein targeting to membrane [GO:0006614];translation [GO:0006412];translational initiation [GO:0006413]	RNA binding [GO:0003723];rRNA binding [GO:0019843];structural constituent of ribosome [GO:0003735]	cytosol [GO:0005829];cytosolic small ribosomal subunit [GO:0022627];extracellular exosome [GO:0070062];focal adhesion [GO:0005925];membrane [GO:0016020];nucleoplasm [GO:0005654];nucleus [GO:0005634];postsynaptic density [GO:0014069];ribosome [GO:0005840];small ribosomal subunit [GO:0015935]	nuclear-transcribed mRNA catabolic process, nonsense-mediated decay [GO:0000184];SRP-dependent cotranslational protein targeting to membrane [GO:0006614];translation [GO:0006412];translational initiation [GO:0006413];RNA binding [GO:0003723];rRNA binding [GO:0019843];structural constituent of ribosome [GO:0003735];cytosol [GO:0005829];cytosolic small ribosomal subunit [GO:0022627];extracellular e…
Q02878	60S ribosomal protein L6	cytoplasmic translation [GO:0002181];nuclear-transcribed mRNA catabolic process, nonsense-mediated decay [GO:0000184];regulation of transcription, DNA-templated [GO:0006355];ribosomal large subunit assembly [GO:0000027];SRP-dependent cotranslational protein targeting to membrane [GO:0006614];translation [GO:0006412];translational initiation [GO:0006413]	cadherin binding [GO:0045296];DNA binding [GO:0003677];RNA binding [GO:0003723];structural constituent of ribosome [GO:0003735]	cytoplasmic ribonucleoprotein granule [GO:0036464];cytosol [GO:0005829];cytosolic large ribosomal subunit [GO:0022625];focal adhesion [GO:0005925];membrane [GO:0016020];nucleus [GO:0005634];polysomal ribosome [GO:0042788];postsynaptic density [GO:0014069];rough endoplasmic reticulum [GO:0005791]	cytoplasmic translation [GO:0002181];nuclear-transcribed mRNA catabolic process, nonsense-mediated decay [GO:0000184];regulation of transcription, DNA-templated [GO:0006355];ribosomal large subunit assembly [GO:0000027];SRP-dependent cotranslational protein targeting to membrane [GO:0006614];translation [GO:0006412];translational initiation [GO:0006413];cadherin binding [GO:0045296];DNA binding […
A0A024R4Z6	FACT complex subunit SSRP1	DNA repair [GO:0006281];DNA replication [GO:0006260]	chromatin binding [GO:0003682];DNA binding [GO:0003677]	chromosome [GO:0005694];nucleus [GO:0005634]	DNA repair [GO:0006281];DNA replication [GO:0006260];chromatin binding [GO:0003682];DNA binding [GO:0003677];chromosome [GO:0005694];nucleus [GO:0005634]
A0A0D9SF53	ATP-dependent RNA helicase DDX3X	-	ATP binding [GO:0005524];helicase activity [GO:0004386];nucleic acid binding [GO:0003676]	cytosol [GO:0005829];nucleus [GO:0005634]	-;ATP binding [GO:0005524];helicase activity [GO:0004386];nucleic acid binding [GO:0003676];cytosol [GO:0005829];nucleus [GO:0005634]
B2R7W4	cDNA, FLJ93632, highly similar to Homo sapiens heterogeneous nuclear ribonucleoprotein R (HNRPR), mRNA	-	RNA binding [GO:0003723]	-	-;RNA binding [GO:0003723];-
Q6NVC0	SLC25A5 protein	-	transmembrane transporter activity [GO:0022857]	integral component of membrane [GO:0016021];mitochondrial inner membrane [GO:0005743]	-;transmembrane transporter activity [GO:0022857];integral component of membrane [GO:0016021];mitochondrial inner membrane [GO:0005743]
V9HWA9	Epididymis secretory sperm binding protein Li 62p	amyloid-beta clearance [GO:0097242];cell surface receptor signaling pathway involved in cell-cell signaling [GO:1905114];complement activation [GO:0006956];inflammatory response [GO:0006954];phagocytosis, engulfment [GO:0006911];positive regulation of activation of membrane attack complex [GO:0001970];positive regulation of angiogenesis [GO:0045766];positive regulation of phagocytosis, engulfment…	endopeptidase inhibitor activity [GO:0004866]	extracellular space [GO:0005615];protein-containing complex [GO:0032991]	amyloid-beta clearance [GO:0097242];cell surface receptor signaling pathway involved in cell-cell signaling [GO:1905114];complement activation [GO:0006956];inflammatory response [GO:0006954];phagocytosis, engulfment [GO:0006911];positive regulation of activation of membrane attack complex [GO:0001970];positive regulation of angiogenesis [GO:0045766];positive regulation of phagocytosis, engulfment…
B2R4R0	Histone H4	DNA-templated transcription, initiation [GO:0006352];nucleosome assembly [GO:0006334]	DNA binding [GO:0003677];protein heterodimerization activity [GO:0046982]	nucleosome [GO:0000786];nucleus [GO:0005634]	DNA-templated transcription, initiation [GO:0006352];nucleosome assembly [GO:0006334];DNA binding [GO:0003677];protein heterodimerization activity [GO:0046982];nucleosome [GO:0000786];nucleus [GO:0005634]
P16402	Histone H1.3	chromosome condensation [GO:0030261];histone H3-K27 trimethylation [GO:0098532];histone H3-K4 trimethylation [GO:0080182];negative regulation of chromatin silencing [GO:0031936];negative regulation of DNA recombination [GO:0045910];negative regulation of transcription by RNA polymerase II [GO:0000122];nucleosome assembly [GO:0006334];nucleosome positioning [GO:0016584];regulation of transcription…	chromatin DNA binding [GO:0031490];double-stranded DNA binding [GO:0003690];nucleosomal DNA binding [GO:0031492];RNA binding [GO:0003723]	nuclear chromatin [GO:0000790];nuclear euchromatin [GO:0005719];nucleosome [GO:0000786];nucleus [GO:0005634]	chromosome condensation [GO:0030261];histone H3-K27 trimethylation [GO:0098532];histone H3-K4 trimethylation [GO:0080182];negative regulation of chromatin silencing [GO:0031936];negative regulation of DNA recombination [GO:0045910];negative regulation of transcription by RNA polymerase II [GO:0000122];nucleosome assembly [GO:0006334];nucleosome positioning [GO:0016584];regulation of transcription…
Q6NXR8	40S ribosomal protein S3a	cell differentiation [GO:0030154];translation [GO:0006412]	structural constituent of ribosome [GO:0003735]	cytosolic small ribosomal subunit [GO:0022627];nucleus [GO:0005634]	cell differentiation [GO:0030154];translation [GO:0006412];structural constituent of ribosome [GO:0003735];cytosolic small ribosomal subunit [GO:0022627];nucleus [GO:0005634]
Q2VPJ6	HSP90AA1 protein	protein folding [GO:0006457]	ATP binding [GO:0005524];unfolded protein binding [GO:0051082]	-	protein folding [GO:0006457];ATP binding [GO:0005524];unfolded protein binding [GO:0051082];-
P11021	Endoplasmic reticulum chaperone BiP	ATF6-mediated unfolded protein response [GO:0036500];cellular response to antibiotic [GO:0071236];cellular response to calcium ion [GO:0071277];cellular response to cAMP [GO:0071320];cellular response to drug [GO:0035690];cellular response to gamma radiation [GO:0071480];cellular response to glucose starvation [GO:0042149];cellular response to heat [GO:0034605];cellular response to interleukin-4 …	ATP binding [GO:0005524];ATPase activity [GO:0016887];ATPase activity, coupled [GO:0042623];cadherin binding [GO:0045296];calcium ion binding [GO:0005509];chaperone binding [GO:0051087];enzyme binding [GO:0019899];heat shock protein binding [GO:0031072];misfolded protein binding [GO:0051787];protein binding involved in protein folding [GO:0044183];protein domain specific binding [GO:0019904];ribo…	cell surface [GO:0009986];cytoplasm [GO:0005737];endoplasmic reticulum [GO:0005783];endoplasmic reticulum chaperone complex [GO:0034663];endoplasmic reticulum lumen [GO:0005788];endoplasmic reticulum membrane [GO:0005789];endoplasmic reticulum-Golgi intermediate compartment [GO:0005793];extracellular exosome [GO:0070062];focal adhesion [GO:0005925];integral component of endoplasmic reticulum memb…	ATF6-mediated unfolded protein response [GO:0036500];cellular response to antibiotic [GO:0071236];cellular response to calcium ion [GO:0071277];cellular response to cAMP [GO:0071320];cellular response to drug [GO:0035690];cellular response to gamma radiation [GO:0071480];cellular response to glucose starvation [GO:0042149];cellular response to heat [GO:0034605];cellular response to interleukin-4 …
P26641	Elongation factor 1-gamma	response to virus [GO:0009615];translational elongation [GO:0006414]	cadherin binding [GO:0045296];translation elongation factor activity [GO:0003746]	cytoplasm [GO:0005737];cytosol [GO:0005829];extracellular exosome [GO:0070062];membrane [GO:0016020];nucleus [GO:0005634]	response to virus [GO:0009615];translational elongation [GO:0006414];cadherin binding [GO:0045296];translation elongation factor activity [GO:0003746];cytoplasm [GO:0005737];cytosol [GO:0005829];extracellular exosome [GO:0070062];membrane [GO:0016020];nucleus [GO:0005634]
P34931	Heat shock 70 kDa protein 1-like	binding of sperm to zona pellucida [GO:0007339];cellular response to heat [GO:0034605];cellular response to unfolded protein [GO:0034620];chaperone cofactor-dependent protein refolding [GO:0051085];positive regulation of protein targeting to mitochondrion [GO:1903955];protein refolding [GO:0042026];regulation of cellular response to heat [GO:1900034];response to unfolded protein [GO:0006986]	ATP binding [GO:0005524];ATPase activity [GO:0016887];ATPase activity, coupled [GO:0042623];heat shock protein binding [GO:0031072];misfolded protein binding [GO:0051787];protein binding involved in protein folding [GO:0044183];ubiquitin protein ligase binding [GO:0031625];unfolded protein binding [GO:0051082]	blood microparticle [GO:0072562];cell body [GO:0044297];cytoplasm [GO:0005737];cytosol [GO:0005829];nucleoplasm [GO:0005654];zona pellucida receptor complex [GO:0002199]	binding of sperm to zona pellucida [GO:0007339];cellular response to heat [GO:0034605];cellular response to unfolded protein [GO:0034620];chaperone cofactor-dependent protein refolding [GO:0051085];positive regulation of protein targeting to mitochondrion [GO:1903955];protein refolding [GO:0042026];regulation of cellular response to heat [GO:1900034];response to unfolded protein [GO:0006986];ATP …
P36578	60S ribosomal protein L4	nuclear-transcribed mRNA catabolic process, nonsense-mediated decay [GO:0000184];SRP-dependent cotranslational protein targeting to membrane [GO:0006614];translation [GO:0006412];translational initiation [GO:0006413]	RNA binding [GO:0003723];structural constituent of ribosome [GO:0003735]	cytoplasm [GO:0005737];cytosol [GO:0005829];cytosolic large ribosomal subunit [GO:0022625];extracellular exosome [GO:0070062];focal adhesion [GO:0005925];membrane [GO:0016020];nucleolus [GO:0005730];nucleus [GO:0005634];ribonucleoprotein complex [GO:1990904];rough endoplasmic reticulum [GO:0005791]	nuclear-transcribed mRNA catabolic process, nonsense-mediated decay [GO:0000184];SRP-dependent cotranslational protein targeting to membrane [GO:0006614];translation [GO:0006412];translational initiation [GO:0006413];RNA binding [GO:0003723];structural constituent of ribosome [GO:0003735];cytoplasm [GO:0005737];cytosol [GO:0005829];cytosolic large ribosomal subunit [GO:0022625];extracellular exos…
B7ZAF0	Tubulin beta chain	microtubule-based process [GO:0007017]	GTP binding [GO:0005525];GTPase activity [GO:0003924];structural constituent of cytoskeleton [GO:0005200]	microtubule [GO:0005874]	microtubule-based process [GO:0007017];GTP binding [GO:0005525];GTPase activity [GO:0003924];structural constituent of cytoskeleton [GO:0005200];microtubule [GO:0005874]
Q3KQT6	Ribosomal protein S2	translation [GO:0006412]	RNA binding [GO:0003723];structural constituent of ribosome [GO:0003735]	small ribosomal subunit [GO:0015935]	translation [GO:0006412];RNA binding [GO:0003723];structural constituent of ribosome [GO:0003735];small ribosomal subunit [GO:0015935]
Q6NZ55	60S ribosomal protein L13	translation [GO:0006412]	structural constituent of ribosome [GO:0003735]	ribosome [GO:0005840]	translation [GO:0006412];structural constituent of ribosome [GO:0003735];ribosome [GO:0005840]
Q93077	Histone H2A type 1-C	chromatin organization [GO:0006325];negative regulation of cell proliferation [GO:0008285]	DNA binding [GO:0003677];protein heterodimerization activity [GO:0046982]	extracellular exosome [GO:0070062];nuclear chromatin [GO:0000790];nucleoplasm [GO:0005654];nucleosome [GO:0000786];nucleus [GO:0005634]	chromatin organization [GO:0006325];negative regulation of cell proliferation [GO:0008285];DNA binding [GO:0003677];protein heterodimerization activity [GO:0046982];extracellular exosome [GO:0070062];nuclear chromatin [GO:0000790];nucleoplasm [GO:0005654];nucleosome [GO:0000786];nucleus [GO:0005634]
P16403	Histone H1.2	chromosome condensation [GO:0030261];histone H3-K27 trimethylation [GO:0098532];histone H3-K4 trimethylation [GO:0080182];negative regulation of chromatin silencing [GO:0031936];negative regulation of DNA recombination [GO:0045910];negative regulation of transcription by RNA polymerase II [GO:0000122];nucleosome assembly [GO:0006334];nucleosome positioning [GO:0016584];regulation of transcription…	chromatin DNA binding [GO:0031490];double-stranded DNA binding [GO:0003690];nucleosomal DNA binding [GO:0031492];RNA binding [GO:0003723]	nuclear euchromatin [GO:0005719];nucleosome [GO:0000786];nucleus [GO:0005634];transcriptionally active chromatin [GO:0035327]	chromosome condensation [GO:0030261];histone H3-K27 trimethylation [GO:0098532];histone H3-K4 trimethylation [GO:0080182];negative regulation of chromatin silencing [GO:0031936];negative regulation of DNA recombination [GO:0045910];negative regulation of transcription by RNA polymerase II [GO:0000122];nucleosome assembly [GO:0006334];nucleosome positioning [GO:0016584];regulation of transcription…
P26599	Polypyrimidine tract-binding protein 1	fibroblast growth factor receptor signaling pathway [GO:0008543];IRES-dependent viral translational initiation [GO:0075522];mRNA processing [GO:0006397];mRNA splicing, via spliceosome [GO:0000398];negative regulation of mRNA splicing, via spliceosome [GO:0048025];negative regulation of muscle cell differentiation [GO:0051148];negative regulation of RNA splicing [GO:0033119];positive regulation of…	poly-pyrimidine tract binding [GO:0008187];pre-mRNA binding [GO:0036002];RNA binding [GO:0003723]	extracellular exosome [GO:0070062];membrane [GO:0016020];nucleolus [GO:0005730];nucleoplasm [GO:0005654]	fibroblast growth factor receptor signaling pathway [GO:0008543];IRES-dependent viral translational initiation [GO:0075522];mRNA processing [GO:0006397];mRNA splicing, via spliceosome [GO:0000398];negative regulation of mRNA splicing, via spliceosome [GO:0048025];negative regulation of muscle cell differentiation [GO:0051148];negative regulation of RNA splicing [GO:0033119];positive regulation of…
P62277	40S ribosomal protein S13	negative regulation of RNA splicing [GO:0033119];nuclear-transcribed mRNA catabolic process, nonsense-mediated decay [GO:0000184];SRP-dependent cotranslational protein targeting to membrane [GO:0006614];translation [GO:0006412];translational initiation [GO:0006413]	mRNA 5'-UTR binding [GO:0048027];mRNA binding [GO:0003729];RNA binding [GO:0003723];small ribosomal subunit rRNA binding [GO:0070181];structural constituent of ribosome [GO:0003735]	cytosol [GO:0005829];cytosolic small ribosomal subunit [GO:0022627];extracellular exosome [GO:0070062];focal adhesion [GO:0005925];membrane [GO:0016020];nucleolus [GO:0005730];nucleoplasm [GO:0005654];nucleus [GO:0005634];postsynaptic density [GO:0014069];ribosome [GO:0005840]	negative regulation of RNA splicing [GO:0033119];nuclear-transcribed mRNA catabolic process, nonsense-mediated decay [GO:0000184];SRP-dependent cotranslational protein targeting to membrane [GO:0006614];translation [GO:0006412];translational initiation [GO:0006413];mRNA 5'-UTR binding [GO:0048027];mRNA binding [GO:0003729];RNA binding [GO:0003723];small ribosomal subunit rRNA binding [GO:0070181]…
D6RD18	Heterogeneous nuclear ribonucleoprotein A/B	-	RNA binding [GO:0003723]	nucleoplasm [GO:0005654]	-;RNA binding [GO:0003723];nucleoplasm [GO:0005654]
P11388	DNA topoisomerase 2-alpha	apoptotic chromosome condensation [GO:0030263];cellular response to DNA damage stimulus [GO:0006974];chromosome segregation [GO:0007059];DNA ligation [GO:0006266];DNA topological change [GO:0006265];embryonic cleavage [GO:0040016];female meiotic nuclear division [GO:0007143];hematopoietic progenitor cell differentiation [GO:0002244];mitotic DNA integrity checkpoint [GO:0044774];negative regulatio…	ATP binding [GO:0005524];chromatin binding [GO:0003682];DNA binding [GO:0003677];DNA binding, bending [GO:0008301];DNA topoisomerase type II (ATP-hydrolyzing) activity [GO:0003918];DNA-dependent ATPase activity [GO:0008094];drug binding [GO:0008144];enzyme binding [GO:0019899];histone deacetylase binding [GO:0042826];magnesium ion binding [GO:0000287];protein C-terminus binding [GO:0008022];prote…	condensed chromosome [GO:0000793];cytoplasm [GO:0005737];DNA topoisomerase complex (ATP-hydrolyzing) [GO:0009330];nucleolus [GO:0005730];nucleoplasm [GO:0005654];nucleus [GO:0005634];protein-containing complex [GO:0032991];ribonucleoprotein complex [GO:1990904];viral integration complex [GO:0019035]	apoptotic chromosome condensation [GO:0030263];cellular response to DNA damage stimulus [GO:0006974];chromosome segregation [GO:0007059];DNA ligation [GO:0006266];DNA topological change [GO:0006265];embryonic cleavage [GO:0040016];female meiotic nuclear division [GO:0007143];hematopoietic progenitor cell differentiation [GO:0002244];mitotic DNA integrity checkpoint [GO:0044774];negative regulatio…
P13639	Elongation factor 2	aging [GO:0007568];cellular response to brain-derived neurotrophic factor stimulus [GO:1990416];glial cell proliferation [GO:0014009];hematopoietic progenitor cell differentiation [GO:0002244];neutrophil degranulation [GO:0043312];positive regulation of cytoplasmic translation [GO:2000767];positive regulation of translation [GO:0045727];response to endoplasmic reticulum stress [GO:0034976];respon…	5S rRNA binding [GO:0008097];actin filament binding [GO:0051015];cadherin binding [GO:0045296];GTP binding [GO:0005525];GTPase activity [GO:0003924];p53 binding [GO:0002039];protein kinase binding [GO:0019901];ribosome binding [GO:0043022];RNA binding [GO:0003723];translation elongation factor activity [GO:0003746]	aggresome [GO:0016235];cytoplasm [GO:0005737];cytosol [GO:0005829];extracellular exosome [GO:0070062];extracellular region [GO:0005576];ficolin-1-rich granule lumen [GO:1904813];membrane [GO:0016020];membrane raft [GO:0045121];nucleus [GO:0005634];plasma membrane [GO:0005886];polysomal ribosome [GO:0042788];ribonucleoprotein complex [GO:1990904];secretory granule lumen [GO:0034774];synapse [GO:00…	aging [GO:0007568];cellular response to brain-derived neurotrophic factor stimulus [GO:1990416];glial cell proliferation [GO:0014009];hematopoietic progenitor cell differentiation [GO:0002244];neutrophil degranulation [GO:0043312];positive regulation of cytoplasmic translation [GO:2000767];positive regulation of translation [GO:0045727];response to endoplasmic reticulum stress [GO:0034976];respon…
P17066	Heat shock 70 kDa protein 6	cellular response to heat [GO:0034605];cellular response to unfolded protein [GO:0034620];chaperone cofactor-dependent protein refolding [GO:0051085];neutrophil degranulation [GO:0043312];protein refolding [GO:0042026];response to unfolded protein [GO:0006986]	ATP binding [GO:0005524];ATPase activity [GO:0016887];ATPase activity, coupled [GO:0042623];enzyme binding [GO:0019899];heat shock protein binding [GO:0031072];misfolded protein binding [GO:0051787];protein binding involved in protein folding [GO:0044183];unfolded protein binding [GO:0051082]	blood microparticle [GO:0072562];centriole [GO:0005814];cytoplasm [GO:0005737];cytosol [GO:0005829];extracellular exosome [GO:0070062];extracellular region [GO:0005576];ficolin-1-rich granule lumen [GO:1904813];nucleus [GO:0005634];protein-containing complex [GO:0032991];secretory granule lumen [GO:0034774]	cellular response to heat [GO:0034605];cellular response to unfolded protein [GO:0034620];chaperone cofactor-dependent protein refolding [GO:0051085];neutrophil degranulation [GO:0043312];protein refolding [GO:0042026];response to unfolded protein [GO:0006986];ATP binding [GO:0005524];ATPase activity [GO:0016887];ATPase activity, coupled [GO:0042623];enzyme binding [GO:0019899];heat shock protein…
P49368	T-complex protein 1 subunit gamma	binding of sperm to zona pellucida [GO:0007339];pore complex assembly [GO:0046931];positive regulation of establishment of protein localization to telomere [GO:1904851];positive regulation of protein localization to Cajal body [GO:1904871];positive regulation of telomerase RNA localization to Cajal body [GO:1904874];positive regulation of telomere maintenance via telomerase [GO:0032212];protein f…	ATP binding [GO:0005524];RNA binding [GO:0003723];unfolded protein binding [GO:0051082]	cell body [GO:0044297];chaperonin-containing T-complex [GO:0005832];cytoskeleton [GO:0005856];cytosol [GO:0005829];extracellular exosome [GO:0070062];microtubule [GO:0005874];myelin sheath [GO:0043209];plasma membrane [GO:0005886];zona pellucida receptor complex [GO:0002199]	binding of sperm to zona pellucida [GO:0007339];pore complex assembly [GO:0046931];positive regulation of establishment of protein localization to telomere [GO:1904851];positive regulation of protein localization to Cajal body [GO:1904871];positive regulation of telomerase RNA localization to Cajal body [GO:1904874];positive regulation of telomere maintenance via telomerase [GO:0032212];protein f…
P51991	Heterogeneous nuclear ribonucleoprotein A3	mRNA splicing, via spliceosome [GO:0000398];mRNA transport [GO:0051028];RNA metabolic process [GO:0016070]	mRNA binding [GO:0003729];RNA binding [GO:0003723];RNA transmembrane transporter activity [GO:0051033]	catalytic step 2 spliceosome [GO:0071013];cytoplasm [GO:0005737];messenger ribonucleoprotein complex [GO:1990124];neuron projection [GO:0043005];nucleoplasm [GO:0005654];nucleus [GO:0005634];postsynaptic density [GO:0014069];ribonucleoprotein complex [GO:1990904];ribonucleoprotein granule [GO:0035770]	mRNA splicing, via spliceosome [GO:0000398];mRNA transport [GO:0051028];RNA metabolic process [GO:0016070];mRNA binding [GO:0003729];RNA binding [GO:0003723];RNA transmembrane transporter activity [GO:0051033];catalytic step 2 spliceosome [GO:0071013];cytoplasm [GO:0005737];messenger ribonucleoprotein complex [GO:1990124];neuron projection [GO:0043005];nucleoplasm [GO:0005654];nucleus [GO:0005634…
P53621	Coatomer subunit alpha	ER to Golgi vesicle-mediated transport [GO:0006888];intra-Golgi vesicle-mediated transport [GO:0006891];intracellular protein transport [GO:0006886];pancreatic juice secretion [GO:0030157];retrograde vesicle-mediated transport, Golgi to ER [GO:0006890]	hormone activity [GO:0005179];structural molecule activity [GO:0005198]	COPI vesicle coat [GO:0030126];cytoplasm [GO:0005737];cytosol [GO:0005829];endoplasmic reticulum membrane [GO:0005789];extracellular exosome [GO:0070062];extracellular space [GO:0005615];Golgi membrane [GO:0000139];membrane [GO:0016020];transport vesicle [GO:0030133]	ER to Golgi vesicle-mediated transport [GO:0006888];intra-Golgi vesicle-mediated transport [GO:0006891];intracellular protein transport [GO:0006886];pancreatic juice secretion [GO:0030157];retrograde vesicle-mediated transport, Golgi to ER [GO:0006890];hormone activity [GO:0005179];structural molecule activity [GO:0005198];COPI vesicle coat [GO:0030126];cytoplasm [GO:0005737];cytosol [GO:0005829]…
P62851	40S ribosomal protein S25	nuclear-transcribed mRNA catabolic process, nonsense-mediated decay [GO:0000184];SRP-dependent cotranslational protein targeting to membrane [GO:0006614];translation [GO:0006412];translational initiation [GO:0006413]	RNA binding [GO:0003723]	cytosol [GO:0005829];cytosolic small ribosomal subunit [GO:0022627];extracellular exosome [GO:0070062];nucleolus [GO:0005730];nucleoplasm [GO:0005654];nucleus [GO:0005634];postsynaptic density [GO:0014069];ribosome [GO:0005840];small ribosomal subunit [GO:0015935]	nuclear-transcribed mRNA catabolic process, nonsense-mediated decay [GO:0000184];SRP-dependent cotranslational protein targeting to membrane [GO:0006614];translation [GO:0006412];translational initiation [GO:0006413];RNA binding [GO:0003723];cytosol [GO:0005829];cytosolic small ribosomal subunit [GO:0022627];extracellular exosome [GO:0070062];nucleolus [GO:0005730];nucleoplasm [GO:0005654];nucleu…
A0A0U1RQF0	Fatty acid synthase	biosynthetic process [GO:0009058]	fatty acid synthase activity [GO:0004312];hydrolase activity, acting on ester bonds [GO:0016788];oxidoreductase activity [GO:0016491];phosphopantetheine binding [GO:0031177]	cytosol [GO:0005829];Golgi apparatus [GO:0005794];plasma membrane [GO:0005886]	biosynthetic process [GO:0009058];fatty acid synthase activity [GO:0004312];hydrolase activity, acting on ester bonds [GO:0016788];oxidoreductase activity [GO:0016491];phosphopantetheine binding [GO:0031177];cytosol [GO:0005829];Golgi apparatus [GO:0005794];plasma membrane [GO:0005886]
A8K525	cDNA FLJ76817, highly similar to Homo sapiens non-POU domain containing, octamer-binding (NONO), mRNA	-	RNA binding [GO:0003723]	-	-;RNA binding [GO:0003723];-
B3KN06	Coronin	actin cytoskeleton organization [GO:0030036]	actin filament binding [GO:0051015]	actin cytoskeleton [GO:0015629]	actin cytoskeleton organization [GO:0030036];actin filament binding [GO:0051015];actin cytoskeleton [GO:0015629]
Q05CK9	SYNCRIP protein	-	RNA binding [GO:0003723]	-	-;RNA binding [GO:0003723];-
Q6NSF2	RPLP0 protein	ribosome biogenesis [GO:0042254]	-	-	ribosome biogenesis [GO:0042254];-;-
V9HWB9	L-lactate dehydrogenase	carbohydrate metabolic process [GO:0005975];carboxylic acid metabolic process [GO:0019752]	L-lactate dehydrogenase activity [GO:0004459]	cytoplasm [GO:0005737]	carbohydrate metabolic process [GO:0005975];carboxylic acid metabolic process [GO:0019752];L-lactate dehydrogenase activity [GO:0004459];cytoplasm [GO:0005737]
P16104	Histone H2AX	cellular response to DNA damage stimulus [GO:0006974];cellular response to gamma radiation [GO:0071480];cellular senescence [GO:0090398];cerebral cortex development [GO:0021987];chromatin organization [GO:0006325];DNA damage checkpoint [GO:0000077];double-strand break repair [GO:0006302];double-strand break repair via homologous recombination [GO:0000724];double-strand break repair via nonhomolog…	damaged DNA binding [GO:0003684];DNA binding [GO:0003677];enzyme binding [GO:0019899];histone binding [GO:0042393];protein heterodimerization activity [GO:0046982]	centrosome [GO:0005813];condensed nuclear chromosome [GO:0000794];extracellular exosome [GO:0070062];male germ cell nucleus [GO:0001673];nuclear chromatin [GO:0000790];nuclear speck [GO:0016607];nucleoplasm [GO:0005654];nucleosome [GO:0000786];nucleus [GO:0005634];replication fork [GO:0005657];site of DNA damage [GO:0090734];site of double-strand break [GO:0035861];XY body [GO:0001741]	cellular response to DNA damage stimulus [GO:0006974];cellular response to gamma radiation [GO:0071480];cellular senescence [GO:0090398];cerebral cortex development [GO:0021987];chromatin organization [GO:0006325];DNA damage checkpoint [GO:0000077];double-strand break repair [GO:0006302];double-strand break repair via homologous recombination [GO:0000724];double-strand break repair via nonhomolog…
A8K4H1	cDNA FLJ78268, highly similar to Homo sapiens fusion (involved in t(12;16) in malignant liposarcoma), transcript variant 1, mRNA	regulation of transcription, DNA-templated [GO:0006355]	metal ion binding [GO:0046872];RNA binding [GO:0003723]	-	regulation of transcription, DNA-templated [GO:0006355];metal ion binding [GO:0046872];RNA binding [GO:0003723];-
G3V1V0	Myosin light polypeptide 6	-	calcium ion binding [GO:0005509]	-	-;calcium ion binding [GO:0005509];-
P30050	60S ribosomal protein L12	nuclear-transcribed mRNA catabolic process, nonsense-mediated decay [GO:0000184];ribosomal large subunit assembly [GO:0000027];SRP-dependent cotranslational protein targeting to membrane [GO:0006614];translation [GO:0006412];translational initiation [GO:0006413]	RNA binding [GO:0003723];rRNA binding [GO:0019843];structural constituent of ribosome [GO:0003735]	cytosol [GO:0005829];cytosolic large ribosomal subunit [GO:0022625];extracellular exosome [GO:0070062];focal adhesion [GO:0005925];membrane [GO:0016020];nucleolus [GO:0005730];postsynaptic density [GO:0014069]	nuclear-transcribed mRNA catabolic process, nonsense-mediated decay [GO:0000184];ribosomal large subunit assembly [GO:0000027];SRP-dependent cotranslational protein targeting to membrane [GO:0006614];translation [GO:0006412];translational initiation [GO:0006413];RNA binding [GO:0003723];rRNA binding [GO:0019843];structural constituent of ribosome [GO:0003735];cytosol [GO:0005829];cytosolic large …
P14866	Heterogeneous nuclear ribonucleoprotein L	cellular response to amino acid starvation [GO:0034198];circadian rhythm [GO:0007623];mRNA splicing, via spliceosome [GO:0000398];negative regulation of mRNA splicing, via spliceosome [GO:0048025];positive regulation of mRNA binding [GO:1902416];positive regulation of translation [GO:0045727];regulation of alternative mRNA splicing, via spliceosome [GO:0000381];response to peptide [GO:1901652];RN…	mRNA 3'-UTR binding [GO:0003730];mRNA CDS binding [GO:1990715];pre-mRNA intronic binding [GO:0097157];RNA binding [GO:0003723];transcription regulatory region DNA binding [GO:0044212]	cytosol [GO:0005829];extracellular exosome [GO:0070062];membrane [GO:0016020];nucleoplasm [GO:0005654];nucleus [GO:0005634];perinuclear region of cytoplasm [GO:0048471];pronucleus [GO:0045120];ribonucleoprotein complex [GO:1990904];ribonucleoprotein granule [GO:0035770]	cellular response to amino acid starvation [GO:0034198];circadian rhythm [GO:0007623];mRNA splicing, via spliceosome [GO:0000398];negative regulation of mRNA splicing, via spliceosome [GO:0048025];positive regulation of mRNA binding [GO:1902416];positive regulation of translation [GO:0045727];regulation of alternative mRNA splicing, via spliceosome [GO:0000381];response to peptide [GO:1901652];RN…
P18124	60S ribosomal protein L7	maturation of LSU-rRNA from tricistronic rRNA transcript (SSU-rRNA, 5.8S rRNA, LSU-rRNA) [GO:0000463];nuclear-transcribed mRNA catabolic process, nonsense-mediated decay [GO:0000184];ribosomal large subunit biogenesis [GO:0042273];rRNA processing [GO:0006364];SRP-dependent cotranslational protein targeting to membrane [GO:0006614];translation [GO:0006412];translational initiation [GO:0006413]	DNA binding [GO:0003677];mRNA binding [GO:0003729];protein homodimerization activity [GO:0042803];RNA binding [GO:0003723];structural constituent of ribosome [GO:0003735]	cytoplasm [GO:0005737];cytosol [GO:0005829];cytosolic large ribosomal subunit [GO:0022625];focal adhesion [GO:0005925];membrane [GO:0016020];nucleolus [GO:0005730];nucleus [GO:0005634];polysome [GO:0005844];postsynaptic density [GO:0014069];ribonucleoprotein complex [GO:1990904]	maturation of LSU-rRNA from tricistronic rRNA transcript (SSU-rRNA, 5.8S rRNA, LSU-rRNA) [GO:0000463];nuclear-transcribed mRNA catabolic process, nonsense-mediated decay [GO:0000184];ribosomal large subunit biogenesis [GO:0042273];rRNA processing [GO:0006364];SRP-dependent cotranslational protein targeting to membrane [GO:0006614];translation [GO:0006412];translational initiation [GO:0006413];DNA…
P49411	Elongation factor Tu, mitochondrial	mitochondrial translational elongation [GO:0070125];response to ethanol [GO:0045471];translational elongation [GO:0006414]	GTP binding [GO:0005525];GTPase activity [GO:0003924];RNA binding [GO:0003723];translation elongation factor activity [GO:0003746]	extracellular exosome [GO:0070062];membrane [GO:0016020];mitochondrial nucleoid [GO:0042645];mitochondrion [GO:0005739];myelin sheath [GO:0043209];synapse [GO:0045202]	mitochondrial translational elongation [GO:0070125];response to ethanol [GO:0045471];translational elongation [GO:0006414];GTP binding [GO:0005525];GTPase activity [GO:0003924];RNA binding [GO:0003723];translation elongation factor activity [GO:0003746];extracellular exosome [GO:0070062];membrane [GO:0016020];mitochondrial nucleoid [GO:0042645];mitochondrion [GO:0005739];myelin sheath [GO:0043209…
P62280	40S ribosomal protein S11	nuclear-transcribed mRNA catabolic process, nonsense-mediated decay [GO:0000184];SRP-dependent cotranslational protein targeting to membrane [GO:0006614];translation [GO:0006412];translational initiation [GO:0006413]	RNA binding [GO:0003723];rRNA binding [GO:0019843];structural constituent of ribosome [GO:0003735]	cytoplasm [GO:0005737];cytosol [GO:0005829];cytosolic small ribosomal subunit [GO:0022627];extracellular exosome [GO:0070062];focal adhesion [GO:0005925];membrane [GO:0016020];nucleolus [GO:0005730];nucleoplasm [GO:0005654];ribosome [GO:0005840]	nuclear-transcribed mRNA catabolic process, nonsense-mediated decay [GO:0000184];SRP-dependent cotranslational protein targeting to membrane [GO:0006614];translation [GO:0006412];translational initiation [GO:0006413];RNA binding [GO:0003723];rRNA binding [GO:0019843];structural constituent of ribosome [GO:0003735];cytoplasm [GO:0005737];cytosol [GO:0005829];cytosolic small ribosomal subunit [GO:0…
P68431	Histone H3.1	blood coagulation [GO:0007596];cellular protein metabolic process [GO:0044267];chromatin organization [GO:0006325];chromatin silencing at rDNA [GO:0000183];DNA replication-dependent nucleosome assembly [GO:0006335];interleukin-7-mediated signaling pathway [GO:0038111];negative regulation of gene expression, epigenetic [GO:0045814];nucleosome assembly [GO:0006334];protein heterotetramerization [GO…	cadherin binding [GO:0045296];nucleosomal DNA binding [GO:0031492];protein heterodimerization activity [GO:0046982]	extracellular exosome [GO:0070062];extracellular region [GO:0005576];membrane [GO:0016020];nuclear chromosome [GO:0000228];nuclear nucleosome [GO:0000788];nucleoplasm [GO:0005654];nucleosome [GO:0000786];nucleus [GO:0005634];protein-containing complex [GO:0032991]	blood coagulation [GO:0007596];cellular protein metabolic process [GO:0044267];chromatin organization [GO:0006325];chromatin silencing at rDNA [GO:0000183];DNA replication-dependent nucleosome assembly [GO:0006335];interleukin-7-mediated signaling pathway [GO:0038111];negative regulation of gene expression, epigenetic [GO:0045814];nucleosome assembly [GO:0006334];protein heterotetramerization [GO…
P83731	60S ribosomal protein L24	assembly of large subunit precursor of preribosome [GO:1902626];cytoplasmic translation [GO:0002181];exit from mitosis [GO:0010458];mitotic cell cycle checkpoint [GO:0007093];nuclear-transcribed mRNA catabolic process, nonsense-mediated decay [GO:0000184];optic nerve development [GO:0021554];retina development in camera-type eye [GO:0060041];retinal ganglion cell axon guidance [GO:0031290];riboso…	cadherin binding [GO:0045296];RNA binding [GO:0003723];structural constituent of ribosome [GO:0003735]	cytoplasm [GO:0005737];cytosol [GO:0005829];cytosolic large ribosomal subunit [GO:0022625];endoplasmic reticulum [GO:0005783];extracellular exosome [GO:0070062];membrane [GO:0016020];polysomal ribosome [GO:0042788];synapse [GO:0045202]	assembly of large subunit precursor of preribosome [GO:1902626];cytoplasmic translation [GO:0002181];exit from mitosis [GO:0010458];mitotic cell cycle checkpoint [GO:0007093];nuclear-transcribed mRNA catabolic process, nonsense-mediated decay [GO:0000184];optic nerve development [GO:0021554];retina development in camera-type eye [GO:0060041];retinal ganglion cell axon guidance [GO:0031290];riboso…
Q03252	Lamin-B2	-	structural molecule activity [GO:0005198]	lamin filament [GO:0005638];nuclear inner membrane [GO:0005637];nuclear membrane [GO:0031965]	-;structural molecule activity [GO:0005198];lamin filament [GO:0005638];nuclear inner membrane [GO:0005637];nuclear membrane [GO:0031965]
Q14008	Cytoskeleton-associated protein 5	cell division [GO:0051301];centrosome cycle [GO:0007098];centrosome duplication [GO:0051298];ciliary basal body-plasma membrane docking [GO:0097711];establishment or maintenance of microtubule cytoskeleton polarity [GO:0030951];G2/M transition of mitotic cell cycle [GO:0000086];microtubule depolymerization [GO:0007019];microtubule polymerization [GO:0046785];regulation of G2/M transition of mitot…	cadherin binding [GO:0045296];microtubule plus-end binding [GO:0051010]	centrosome [GO:0005813];condensed chromosome kinetochore [GO:0000777];cytosol [GO:0005829];kinetochore [GO:0000776];membrane [GO:0016020];nucleolus [GO:0005730];plasma membrane [GO:0005886];protein-containing complex [GO:0032991];spindle pole [GO:0000922]	cell division [GO:0051301];centrosome cycle [GO:0007098];centrosome duplication [GO:0051298];ciliary basal body-plasma membrane docking [GO:0097711];establishment or maintenance of microtubule cytoskeleton polarity [GO:0030951];G2/M transition of mitotic cell cycle [GO:0000086];microtubule depolymerization [GO:0007019];microtubule polymerization [GO:0046785];regulation of G2/M transition of mitot…
Q6P2Q9	Pre-mRNA-processing-splicing factor 8	cellular response to lipopolysaccharide [GO:0071222];cellular response to tumor necrosis factor [GO:0071356];mRNA processing [GO:0006397];mRNA splicing, via spliceosome [GO:0000398];RNA splicing [GO:0008380];RNA splicing, via transesterification reactions [GO:0000375];spliceosomal tri-snRNP complex assembly [GO:0000244]	K63-linked polyubiquitin modification-dependent protein binding [GO:0070530];pre-mRNA intronic binding [GO:0097157];RNA binding [GO:0003723];second spliceosomal transesterification activity [GO:0000386];U1 snRNA binding [GO:0030619];U2 snRNA binding [GO:0030620];U5 snRNA binding [GO:0030623];U6 snRNA binding [GO:0017070]	catalytic step 2 spliceosome [GO:0071013];membrane [GO:0016020];nuclear speck [GO:0016607];nucleoplasm [GO:0005654];nucleus [GO:0005634];U2-type catalytic step 2 spliceosome [GO:0071007];U2-type precatalytic spliceosome [GO:0071005];U4/U6 x U5 tri-snRNP complex [GO:0046540];U5 snRNP [GO:0005682]	cellular response to lipopolysaccharide [GO:0071222];cellular response to tumor necrosis factor [GO:0071356];mRNA processing [GO:0006397];mRNA splicing, via spliceosome [GO:0000398];RNA splicing [GO:0008380];RNA splicing, via transesterification reactions [GO:0000375];spliceosomal tri-snRNP complex assembly [GO:0000244];K63-linked polyubiquitin modification-dependent protein binding [GO:0070530];…
Q9NR30	Nucleolar RNA helicase 2	defense response to virus [GO:0051607];innate immune response [GO:0045087];osteoblast differentiation [GO:0001649];positive regulation of gene expression, epigenetic [GO:0045815];positive regulation of I-kappaB kinase/NF-kappaB signaling [GO:0043123];positive regulation of myeloid dendritic cell cytokine production [GO:0002735];response to exogenous dsRNA [GO:0043330];rRNA processing [GO:0006364]…	7SK snRNA binding [GO:0097322];ATP binding [GO:0005524];ATP-dependent RNA helicase activity [GO:0004004];double-stranded RNA binding [GO:0003725];identical protein binding [GO:0042802];miRNA binding [GO:0035198];RNA binding [GO:0003723];rRNA binding [GO:0019843];snoRNA binding [GO:0030515]	cytosol [GO:0005829];membrane [GO:0016020];mitochondrion [GO:0005739];nucleolus [GO:0005730];nucleoplasm [GO:0005654];nucleus [GO:0005634]	defense response to virus [GO:0051607];innate immune response [GO:0045087];osteoblast differentiation [GO:0001649];positive regulation of gene expression, epigenetic [GO:0045815];positive regulation of I-kappaB kinase/NF-kappaB signaling [GO:0043123];positive regulation of myeloid dendritic cell cytokine production [GO:0002735];response to exogenous dsRNA [GO:0043330];rRNA processing [GO:0006364]…
A0A024R3X4	Epididymis secretory sperm binding protein	apoptotic mitochondrial changes [GO:0008637];cellular response to heat [GO:0034605];negative regulation of apoptotic process in bone marrow cell [GO:0071866];negative regulation of neuron apoptotic process [GO:0043524];negative regulation of reactive oxygen species biosynthetic process [GO:1903427];positive regulation of inflammatory response [GO:0050729];positive regulation of interferon-alpha p…	ATP binding [GO:0005524];insulin binding [GO:0043559];lipopolysaccharide binding [GO:0001530];modification-dependent protein binding [GO:0140030];protease binding [GO:0002020];protein heterodimerization activity [GO:0046982];protein-containing complex binding [GO:0044877]	cell surface [GO:0009986];cytosol [GO:0005829];extracellular space [GO:0005615];Golgi apparatus [GO:0005794];membrane raft [GO:0045121];mitochondrial crista [GO:0030061];mitochondrion [GO:0005739];myelin sheath [GO:0043209];peroxisomal matrix [GO:0005782];plasma membrane [GO:0005886];rough endoplasmic reticulum [GO:0005791];zymogen granule [GO:0042588]	apoptotic mitochondrial changes [GO:0008637];cellular response to heat [GO:0034605];negative regulation of apoptotic process in bone marrow cell [GO:0071866];negative regulation of neuron apoptotic process [GO:0043524];negative regulation of reactive oxygen species biosynthetic process [GO:1903427];positive regulation of inflammatory response [GO:0050729];positive regulation of interferon-alpha p…
A0A087WVQ6	Clathrin heavy chain	clathrin coat assembly [GO:0048268];intracellular protein transport [GO:0006886];vesicle-mediated transport [GO:0016192]	clathrin light chain binding [GO:0032051];protein kinase binding [GO:0019901];structural molecule activity [GO:0005198]	clathrin coat of coated pit [GO:0030132];clathrin coat of trans-Golgi network vesicle [GO:0030130];clathrin complex [GO:0071439];endosome [GO:0005768];intracellular membrane-bounded organelle [GO:0043231];lysosome [GO:0005764];mitotic spindle [GO:0072686];myelin sheath [GO:0043209];photoreceptor ribbon synapse [GO:0098684];presynaptic endocytic zone membrane [GO:0098835]	clathrin coat assembly [GO:0048268];intracellular protein transport [GO:0006886];vesicle-mediated transport [GO:0016192];clathrin light chain binding [GO:0032051];protein kinase binding [GO:0019901];structural molecule activity [GO:0005198];clathrin coat of coated pit [GO:0030132];clathrin coat of trans-Golgi network vesicle [GO:0030130];clathrin complex [GO:0071439];endosome [GO:0005768];intrace…
A5YM63	NEFM protein	axon development [GO:0061564]	structural molecule activity [GO:0005198]	neurofilament [GO:0005883]	axon development [GO:0061564];structural molecule activity [GO:0005198];neurofilament [GO:0005883]
B4DFF1	cDNA FLJ53312, highly similar to Heterogeneous nuclear ribonucleoprotein K	regulation of transcription by RNA polymerase II [GO:0006357];RNA processing [GO:0006396]	DNA binding [GO:0003677];RNA binding [GO:0003723]	-	regulation of transcription by RNA polymerase II [GO:0006357];RNA processing [GO:0006396];DNA binding [GO:0003677];RNA binding [GO:0003723];-
B4E0S6	cDNA FLJ55635, highly similar to pre-mRNA-splicing factorATP-dependent RNA helicase DHX15	-	ATP binding [GO:0005524];helicase activity [GO:0004386];nucleic acid binding [GO:0003676]	-	-;ATP binding [GO:0005524];helicase activity [GO:0004386];nucleic acid binding [GO:0003676];-
H3BRU6	Poly(rC)-binding protein 2	-	RNA binding [GO:0003723]	-	-;RNA binding [GO:0003723];-
Q53FG5	DNA helicase	DNA replication initiation [GO:0006270]	ATP binding [GO:0005524];DNA replication origin binding [GO:0003688];helicase activity [GO:0004386]	MCM complex [GO:0042555];nucleus [GO:0005634]	DNA replication initiation [GO:0006270];ATP binding [GO:0005524];DNA replication origin binding [GO:0003688];helicase activity [GO:0004386];MCM complex [GO:0042555];nucleus [GO:0005634]
Q53HL1	Myosin regulatory light chain MRCL3 variant	-	calcium ion binding [GO:0005509];GTPase binding [GO:0051020]	-	-;calcium ion binding [GO:0005509];GTPase binding [GO:0051020];-
Q5T8U3	60S ribosomal protein L7a	-	-	ribosome [GO:0005840]	-;-;ribosome [GO:0005840]
Q6PUJ7	Epididymis luminal protein 215	-	-	membrane [GO:0016020]	-;-;membrane [GO:0016020]
H0YI43	Myosin light polypeptide 6	-	calcium ion binding [GO:0005509]	-	-;calcium ion binding [GO:0005509];-
P31947	14-3-3 protein sigma	DNA damage response, signal transduction by p53 class mediator resulting in cell cycle arrest [GO:0006977];establishment of skin barrier [GO:0061436];intrinsic apoptotic signaling pathway in response to DNA damage [GO:0008630];keratinization [GO:0031424];keratinocyte development [GO:0003334];membrane organization [GO:0061024];negative regulation of cysteine-type endopeptidase activity involved in…	cadherin binding [GO:0045296];identical protein binding [GO:0042802];phosphoprotein binding [GO:0051219];protein domain specific binding [GO:0019904];protein kinase binding [GO:0019901];protein kinase C inhibitor activity [GO:0008426]	cytosol [GO:0005829];extracellular exosome [GO:0070062];extracellular space [GO:0005615];mitochondrion [GO:0005739];nucleus [GO:0005634]	DNA damage response, signal transduction by p53 class mediator resulting in cell cycle arrest [GO:0006977];establishment of skin barrier [GO:0061436];intrinsic apoptotic signaling pathway in response to DNA damage [GO:0008630];keratinization [GO:0031424];keratinocyte development [GO:0003334];membrane organization [GO:0061024];negative regulation of cysteine-type endopeptidase activity involved in…
P60866	40S ribosomal protein S20	nuclear-transcribed mRNA catabolic process, nonsense-mediated decay [GO:0000184];SRP-dependent cotranslational protein targeting to membrane [GO:0006614];translation [GO:0006412];translational initiation [GO:0006413]	RNA binding [GO:0003723];structural constituent of ribosome [GO:0003735]	cytosol [GO:0005829];cytosolic small ribosomal subunit [GO:0022627];extracellular exosome [GO:0070062];membrane [GO:0016020];nucleoplasm [GO:0005654];synapse [GO:0045202]	nuclear-transcribed mRNA catabolic process, nonsense-mediated decay [GO:0000184];SRP-dependent cotranslational protein targeting to membrane [GO:0006614];translation [GO:0006412];translational initiation [GO:0006413];RNA binding [GO:0003723];structural constituent of ribosome [GO:0003735];cytosol [GO:0005829];cytosolic small ribosomal subunit [GO:0022627];extracellular exosome [GO:0070062];membra…
Q71UI9	Histone H2A.V	chromatin organization [GO:0006325]	DNA binding [GO:0003677];protein heterodimerization activity [GO:0046982]	extracellular exosome [GO:0070062];nuclear chromatin [GO:0000790];nucleosome [GO:0000786];nucleus [GO:0005634]	chromatin organization [GO:0006325];DNA binding [GO:0003677];protein heterodimerization activity [GO:0046982];extracellular exosome [GO:0070062];nuclear chromatin [GO:0000790];nucleosome [GO:0000786];nucleus [GO:0005634]
A0A024RDF6	Heterogeneous nuclear ribonucleoprotein D-like, isoform CRA_a	-	RNA binding [GO:0003723]	nucleoplasm [GO:0005654]	-;RNA binding [GO:0003723];nucleoplasm [GO:0005654]
A0A075B7D9	TATA-binding protein-associated factor 2N	regulation of transcription, DNA-templated [GO:0006355]	metal ion binding [GO:0046872];RNA binding [GO:0003723]	nucleoplasm [GO:0005654]	regulation of transcription, DNA-templated [GO:0006355];metal ion binding [GO:0046872];RNA binding [GO:0003723];nucleoplasm [GO:0005654]
P20042	Eukaryotic translation initiation factor 2 subunit 2	in utero embryonic development [GO:0001701];male germ cell proliferation [GO:0002176];male gonad development [GO:0008584];translational initiation [GO:0006413];transmembrane transport [GO:0055085]	metal ion binding [GO:0046872];RNA binding [GO:0003723];translation factor activity, RNA binding [GO:0008135];translation initiation factor activity [GO:0003743]	cytoplasm [GO:0005737];cytosol [GO:0005829];eukaryotic translation initiation factor 2 complex [GO:0005850]	in utero embryonic development [GO:0001701];male germ cell proliferation [GO:0002176];male gonad development [GO:0008584];translational initiation [GO:0006413];transmembrane transport [GO:0055085];metal ion binding [GO:0046872];RNA binding [GO:0003723];translation factor activity, RNA binding [GO:0008135];translation initiation factor activity [GO:0003743];cytoplasm [GO:0005737];cytosol [GO:00058…
P38919	Eukaryotic initiation factor 4A-III	associative learning [GO:0008306];cellular response to brain-derived neurotrophic factor stimulus [GO:1990416];cellular response to selenite ion [GO:0072715];embryonic cranial skeleton morphogenesis [GO:0048701];exploration behavior [GO:0035640];mRNA 3'-end processing [GO:0031124];mRNA export from nucleus [GO:0006406];mRNA splicing, via spliceosome [GO:0000398];negative regulation of excitatory p…	ATP binding [GO:0005524];ATP-dependent RNA helicase activity [GO:0004004];mRNA binding [GO:0003729];poly(A) binding [GO:0008143];ribonucleoprotein complex binding [GO:0043021];RNA binding [GO:0003723];RNA stem-loop binding [GO:0035613];selenocysteine insertion sequence binding [GO:0035368];translation regulator activity [GO:0045182]	catalytic step 2 spliceosome [GO:0071013];cytoplasm [GO:0005737];cytosol [GO:0005829];dendrite [GO:0030425];exon-exon junction complex [GO:0035145];glutamatergic synapse [GO:0098978];membrane [GO:0016020];neuronal cell body [GO:0043025];nuclear speck [GO:0016607];nucleoplasm [GO:0005654];postsynaptic cytosol [GO:0099524]	associative learning [GO:0008306];cellular response to brain-derived neurotrophic factor stimulus [GO:1990416];cellular response to selenite ion [GO:0072715];embryonic cranial skeleton morphogenesis [GO:0048701];exploration behavior [GO:0035640];mRNA 3'-end processing [GO:0031124];mRNA export from nucleus [GO:0006406];mRNA splicing, via spliceosome [GO:0000398];negative regulation of excitatory p…
P42766	60S ribosomal protein L35	maturation of LSU-rRNA from tricistronic rRNA transcript (SSU-rRNA, 5.8S rRNA, LSU-rRNA) [GO:0000463];nuclear-transcribed mRNA catabolic process, nonsense-mediated decay [GO:0000184];SRP-dependent cotranslational protein targeting to membrane [GO:0006614];translation [GO:0006412];translational initiation [GO:0006413]	mRNA binding [GO:0003729];RNA binding [GO:0003723];structural constituent of ribosome [GO:0003735]	cytosol [GO:0005829];cytosolic large ribosomal subunit [GO:0022625];membrane [GO:0016020];nucleolus [GO:0005730]	maturation of LSU-rRNA from tricistronic rRNA transcript (SSU-rRNA, 5.8S rRNA, LSU-rRNA) [GO:0000463];nuclear-transcribed mRNA catabolic process, nonsense-mediated decay [GO:0000184];SRP-dependent cotranslational protein targeting to membrane [GO:0006614];translation [GO:0006412];translational initiation [GO:0006413];mRNA binding [GO:0003729];RNA binding [GO:0003723];structural constituent of rib…
P46779	60S ribosomal protein L28	nuclear-transcribed mRNA catabolic process, nonsense-mediated decay [GO:0000184];SRP-dependent cotranslational protein targeting to membrane [GO:0006614];translation [GO:0006412];translational initiation [GO:0006413]	RNA binding [GO:0003723];structural constituent of ribosome [GO:0003735]	cell body [GO:0044297];cytoplasmic ribonucleoprotein granule [GO:0036464];cytosol [GO:0005829];cytosolic large ribosomal subunit [GO:0022625];dendrite [GO:0030425];extracellular exosome [GO:0070062];membrane [GO:0016020]	nuclear-transcribed mRNA catabolic process, nonsense-mediated decay [GO:0000184];SRP-dependent cotranslational protein targeting to membrane [GO:0006614];translation [GO:0006412];translational initiation [GO:0006413];RNA binding [GO:0003723];structural constituent of ribosome [GO:0003735];cell body [GO:0044297];cytoplasmic ribonucleoprotein granule [GO:0036464];cytosol [GO:0005829];cytosolic larg…
P62753	40S ribosomal protein S6	activation-induced cell death of T cells [GO:0006924];erythrocyte development [GO:0048821];G1/S transition of mitotic cell cycle [GO:0000082];gastrulation [GO:0007369];glucose homeostasis [GO:0042593];mammalian oogenesis stage [GO:0022605];mitotic cell cycle checkpoint [GO:0007093];negative regulation of apoptotic process [GO:0043066];nuclear-transcribed mRNA catabolic process, nonsense-mediated …	protein kinase binding [GO:0019901];RNA binding [GO:0003723];structural constituent of ribosome [GO:0003735]	cell body [GO:0044297];cytoplasmic ribonucleoprotein granule [GO:0036464];cytosol [GO:0005829];cytosolic small ribosomal subunit [GO:0022627];dendrite [GO:0030425];endoplasmic reticulum [GO:0005783];membrane [GO:0016020];nucleolus [GO:0005730];nucleoplasm [GO:0005654];nucleus [GO:0005634];perinuclear region of cytoplasm [GO:0048471];polysome [GO:0005844];ribonucleoprotein complex [GO:1990904];sma…	activation-induced cell death of T cells [GO:0006924];erythrocyte development [GO:0048821];G1/S transition of mitotic cell cycle [GO:0000082];gastrulation [GO:0007369];glucose homeostasis [GO:0042593];mammalian oogenesis stage [GO:0022605];mitotic cell cycle checkpoint [GO:0007093];negative regulation of apoptotic process [GO:0043066];nuclear-transcribed mRNA catabolic process, nonsense-mediated …
P62829	60S ribosomal protein L23	cellular response to actinomycin D [GO:0072717];negative regulation of cell cycle arrest [GO:0071157];negative regulation of transcription by RNA polymerase II [GO:0000122];negative regulation of ubiquitin protein ligase activity [GO:1904667];negative regulation of ubiquitin-dependent protein catabolic process [GO:2000059];nuclear-transcribed mRNA catabolic process, nonsense-mediated decay [GO:00…	large ribosomal subunit rRNA binding [GO:0070180];RNA binding [GO:0003723];structural constituent of ribosome [GO:0003735];transcription coactivator binding [GO:0001223];ubiquitin ligase inhibitor activity [GO:1990948];ubiquitin protein ligase binding [GO:0031625]	cytoplasm [GO:0005737];cytosol [GO:0005829];cytosolic large ribosomal subunit [GO:0022625];extracellular exosome [GO:0070062];focal adhesion [GO:0005925];membrane [GO:0016020];nucleolus [GO:0005730];nucleoplasm [GO:0005654];postsynaptic density [GO:0014069];protein-containing complex [GO:0032991];ribosome [GO:0005840]	cellular response to actinomycin D [GO:0072717];negative regulation of cell cycle arrest [GO:0071157];negative regulation of transcription by RNA polymerase II [GO:0000122];negative regulation of ubiquitin protein ligase activity [GO:1904667];negative regulation of ubiquitin-dependent protein catabolic process [GO:2000059];nuclear-transcribed mRNA catabolic process, nonsense-mediated decay [GO:00…
Q07955	Serine/arginine-rich splicing factor 1	alternative mRNA splicing, via spliceosome [GO:0000380];cardiac muscle contraction [GO:0060048];in utero embryonic development [GO:0001701];liver regeneration [GO:0097421];mRNA 3'-end processing [GO:0031124];mRNA 5'-splice site recognition [GO:0000395];mRNA cis splicing, via spliceosome [GO:0045292];mRNA export from nucleus [GO:0006406];mRNA processing [GO:0006397];mRNA splice site selection [GO:…	DNA topoisomerase binding [GO:0044547];mRNA binding [GO:0003729];protein kinase B binding [GO:0043422];RNA binding [GO:0003723];RS domain binding [GO:0050733]	catalytic step 2 spliceosome [GO:0071013];cytoplasm [GO:0005737];nuclear speck [GO:0016607];nucleoplasm [GO:0005654];nucleus [GO:0005634]	alternative mRNA splicing, via spliceosome [GO:0000380];cardiac muscle contraction [GO:0060048];in utero embryonic development [GO:0001701];liver regeneration [GO:0097421];mRNA 3'-end processing [GO:0031124];mRNA 5'-splice site recognition [GO:0000395];mRNA cis splicing, via spliceosome [GO:0045292];mRNA export from nucleus [GO:0006406];mRNA processing [GO:0006397];mRNA splice site selection [GO:…
Q13151	Heterogeneous nuclear ribonucleoprotein A0	3'-UTR-mediated mRNA stabilization [GO:0070935];inflammatory response [GO:0006954];mRNA processing [GO:0006397];mRNA splicing, via spliceosome [GO:0000398];response to lipopolysaccharide [GO:0032496];RNA metabolic process [GO:0016070]	AU-rich element binding [GO:0017091];mRNA binding [GO:0003729];protein kinase binding [GO:0019901];RNA binding [GO:0003723]	nucleoplasm [GO:0005654];nucleus [GO:0005634];ribonucleoprotein complex [GO:1990904]	3'-UTR-mediated mRNA stabilization [GO:0070935];inflammatory response [GO:0006954];mRNA processing [GO:0006397];mRNA splicing, via spliceosome [GO:0000398];response to lipopolysaccharide [GO:0032496];RNA metabolic process [GO:0016070];AU-rich element binding [GO:0017091];mRNA binding [GO:0003729];protein kinase binding [GO:0019901];RNA binding [GO:0003723];nucleoplasm [GO:0005654];nucleus [GO:000…
Q9NYF8	Bcl-2-associated transcription factor 1	apoptotic process [GO:0006915];cellular response to leukemia inhibitory factor [GO:1990830];negative regulation of transcription, DNA-templated [GO:0045892];positive regulation of apoptotic process [GO:0043065];positive regulation of DNA-templated transcription, initiation [GO:2000144];positive regulation of intrinsic apoptotic signaling pathway [GO:2001244];positive regulation of response to DNA…	DNA binding [GO:0003677];RNA binding [GO:0003723]	cytoplasm [GO:0005737];nuclear speck [GO:0016607];nucleoplasm [GO:0005654];nucleus [GO:0005634]	apoptotic process [GO:0006915];cellular response to leukemia inhibitory factor [GO:1990830];negative regulation of transcription, DNA-templated [GO:0045892];positive regulation of apoptotic process [GO:0043065];positive regulation of DNA-templated transcription, initiation [GO:2000144];positive regulation of intrinsic apoptotic signaling pathway [GO:2001244];positive regulation of response to DNA…
Q9NYL9	Tropomodulin-3	erythrocyte development [GO:0048821];muscle contraction [GO:0006936];myofibril assembly [GO:0030239];pointed-end actin filament capping [GO:0051694];positive regulation of mitotic cell cycle phase transition [GO:1901992]	actin binding [GO:0003779];cadherin binding involved in cell-cell adhesion [GO:0098641];tropomyosin binding [GO:0005523]	cell-cell adherens junction [GO:0005913];myofibril [GO:0030016];striated muscle thin filament [GO:0005865]	erythrocyte development [GO:0048821];muscle contraction [GO:0006936];myofibril assembly [GO:0030239];pointed-end actin filament capping [GO:0051694];positive regulation of mitotic cell cycle phase transition [GO:1901992];actin binding [GO:0003779];cadherin binding involved in cell-cell adhesion [GO:0098641];tropomyosin binding [GO:0005523];cell-cell adherens junction [GO:0005913];myofibril [GO:00…
Q9Y2W1	Thyroid hormone receptor-associated protein 3	androgen receptor signaling pathway [GO:0030521];circadian rhythm [GO:0007623];intracellular steroid hormone receptor signaling pathway [GO:0030518];mRNA processing [GO:0006397];mRNA stabilization [GO:0048255];nuclear-transcribed mRNA catabolic process [GO:0000956];positive regulation of circadian rhythm [GO:0042753];positive regulation of mRNA splicing, via spliceosome [GO:0048026];positive regu…	ATP binding [GO:0005524];nuclear receptor transcription coactivator activity [GO:0030374];phosphoprotein binding [GO:0051219];RNA binding [GO:0003723];RNA polymerase II distal enhancer sequence-specific DNA binding [GO:0000980];signaling receptor activity [GO:0038023];thyroid hormone receptor binding [GO:0046966];transcription coactivator activity [GO:0003713];transcription coregulator activity […	extracellular exosome [GO:0070062];mediator complex [GO:0016592];nuclear speck [GO:0016607];nucleoplasm [GO:0005654];nucleus [GO:0005634]	androgen receptor signaling pathway [GO:0030521];circadian rhythm [GO:0007623];intracellular steroid hormone receptor signaling pathway [GO:0030518];mRNA processing [GO:0006397];mRNA stabilization [GO:0048255];nuclear-transcribed mRNA catabolic process [GO:0000956];positive regulation of circadian rhythm [GO:0042753];positive regulation of mRNA splicing, via spliceosome [GO:0048026];positive regu…
Q9Y5B9	FACT complex subunit SPT16	DNA repair [GO:0006281];DNA replication [GO:0006260];DNA replication-independent nucleosome organization [GO:0034724];nucleosome disassembly [GO:0006337];positive regulation of DNA-templated transcription, elongation [GO:0032786];positive regulation of transcription elongation from RNA polymerase II promoter [GO:0032968];regulation of signal transduction by p53 class mediator [GO:1901796];transcr…	histone binding [GO:0042393];nucleosome binding [GO:0031491];RNA binding [GO:0003723]	chromosome [GO:0005694];FACT complex [GO:0035101];nucleoplasm [GO:0005654];nucleus [GO:0005634]	DNA repair [GO:0006281];DNA replication [GO:0006260];DNA replication-independent nucleosome organization [GO:0034724];nucleosome disassembly [GO:0006337];positive regulation of DNA-templated transcription, elongation [GO:0032786];positive regulation of transcription elongation from RNA polymerase II promoter [GO:0032968];regulation of signal transduction by p53 class mediator [GO:1901796];transcr…
A0A024R7C7	Interleukin enhancer binding factor 3, 90kDa, isoform CRA_d	-	double-stranded RNA binding [GO:0003725]	mitochondrion [GO:0005739];nucleolus [GO:0005730];nucleoplasm [GO:0005654]	-;double-stranded RNA binding [GO:0003725];mitochondrion [GO:0005739];nucleolus [GO:0005730];nucleoplasm [GO:0005654]
B2R4W8	HCG1994130, isoform CRA_a	translation [GO:0006412]	structural constituent of ribosome [GO:0003735]	ribosome [GO:0005840]	translation [GO:0006412];structural constituent of ribosome [GO:0003735];ribosome [GO:0005840]
B4E352	cDNA FLJ54953, highly similar to Heterogeneous nuclear ribonucleoprotein G	-	RNA binding [GO:0003723]	-	-;RNA binding [GO:0003723];-
B5BU25	U2 snRNP auxiliary factor large subunit	mRNA processing [GO:0006397];RNA splicing [GO:0008380]	RNA binding [GO:0003723]	nucleus [GO:0005634]	mRNA processing [GO:0006397];RNA splicing [GO:0008380];RNA binding [GO:0003723];nucleus [GO:0005634]
C9J9K3	40S ribosomal protein SA	translation [GO:0006412]	structural constituent of ribosome [GO:0003735]	small ribosomal subunit [GO:0015935]	translation [GO:0006412];structural constituent of ribosome [GO:0003735];small ribosomal subunit [GO:0015935]
E9PKZ0	60S ribosomal protein L8	translation [GO:0006412]	structural constituent of ribosome [GO:0003735]	ribosome [GO:0005840]	translation [GO:0006412];structural constituent of ribosome [GO:0003735];ribosome [GO:0005840]
F1T0B3	ATP-dependent RNA helicase DDX1	-	ATP binding [GO:0005524];helicase activity [GO:0004386];nucleic acid binding [GO:0003676]	cytosol [GO:0005829];nucleoplasm [GO:0005654]	-;ATP binding [GO:0005524];helicase activity [GO:0004386];nucleic acid binding [GO:0003676];cytosol [GO:0005829];nucleoplasm [GO:0005654]
F4ZW62	NF45	immune response [GO:0006955]	ATP binding [GO:0005524];RNA binding [GO:0003723];transferase activity [GO:0016740]	nucleolus [GO:0005730];nucleus [GO:0005634]	immune response [GO:0006955];ATP binding [GO:0005524];RNA binding [GO:0003723];transferase activity [GO:0016740];nucleolus [GO:0005730];nucleus [GO:0005634]
F5H282	T-complex protein 1 subunit alpha	-	ATP binding [GO:0005524]	-	-;ATP binding [GO:0005524];-
H3BVC7	40S ribosomal protein S15a	translation [GO:0006412]	structural constituent of ribosome [GO:0003735]	ribosome [GO:0005840]	translation [GO:0006412];structural constituent of ribosome [GO:0003735];ribosome [GO:0005840]
I3L3U9	Ribosomal L1 domain-containing protein 1	-	-	-	-
J9R021	Eukaryotic translation initiation factor 3 subunit A	formation of cytoplasmic translation initiation complex [GO:0001732]	translation initiation factor activity [GO:0003743]	eukaryotic 43S preinitiation complex [GO:0016282];eukaryotic 48S preinitiation complex [GO:0033290];eukaryotic translation initiation factor 3 complex [GO:0005852]	formation of cytoplasmic translation initiation complex [GO:0001732];translation initiation factor activity [GO:0003743];eukaryotic 43S preinitiation complex [GO:0016282];eukaryotic 48S preinitiation complex [GO:0033290];eukaryotic translation initiation factor 3 complex [GO:0005852]
Q4LE36	ACLY variant protein	acetyl-CoA biosynthetic process [GO:0006085];citrate metabolic process [GO:0006101]	ATP citrate synthase activity [GO:0003878];cofactor binding [GO:0048037]	-	acetyl-CoA biosynthetic process [GO:0006085];citrate metabolic process [GO:0006101];ATP citrate synthase activity [GO:0003878];cofactor binding [GO:0048037];-
Q59F68	CD68 antigen variant	-	ATP binding [GO:0005524];ATP-dependent RNA helicase activity [GO:0004004];translation initiation factor activity [GO:0003743]	-	-;ATP binding [GO:0005524];ATP-dependent RNA helicase activity [GO:0004004];translation initiation factor activity [GO:0003743];-
Q6NZ52	Ribosomal protein L27a	translation [GO:0006412]	structural constituent of ribosome [GO:0003735]	large ribosomal subunit [GO:0015934]	translation [GO:0006412];structural constituent of ribosome [GO:0003735];large ribosomal subunit [GO:0015934]
A2J1N7	Rheumatoid factor RF-ET10	-	-	-	-
O75525	KH domain-containing, RNA-binding, signal transduction-associated protein 3	mRNA processing [GO:0006397];protein complex oligomerization [GO:0051259];regulation of mRNA splicing, via spliceosome [GO:0048024]	identical protein binding [GO:0042802];protein domain specific binding [GO:0019904];RNA binding [GO:0003723];SH3 domain binding [GO:0017124]	nucleoplasm [GO:0005654];nucleus [GO:0005634]	mRNA processing [GO:0006397];protein complex oligomerization [GO:0051259];regulation of mRNA splicing, via spliceosome [GO:0048024];identical protein binding [GO:0042802];protein domain specific binding [GO:0019904];RNA binding [GO:0003723];SH3 domain binding [GO:0017124];nucleoplasm [GO:0005654];nucleus [GO:0005634]
O75533	Splicing factor 3B subunit 1	mRNA splicing, via spliceosome [GO:0000398];positive regulation of gene expression, epigenetic [GO:0045815];RNA splicing, via transesterification reactions [GO:0000375];spliceosomal complex assembly [GO:0000245]	mRNA binding [GO:0003729];RNA binding [GO:0003723]	catalytic step 2 spliceosome [GO:0071013];nuclear speck [GO:0016607];nucleoplasm [GO:0005654];nucleus [GO:0005634];spliceosomal complex [GO:0005681];U11/U12 snRNP [GO:0034693];U12-type spliceosomal complex [GO:0005689];U2 snRNP [GO:0005686];U2-type precatalytic spliceosome [GO:0071005];U2-type prespliceosome [GO:0071004]	mRNA splicing, via spliceosome [GO:0000398];positive regulation of gene expression, epigenetic [GO:0045815];RNA splicing, via transesterification reactions [GO:0000375];spliceosomal complex assembly [GO:0000245];mRNA binding [GO:0003729];RNA binding [GO:0003723];catalytic step 2 spliceosome [GO:0071013];nuclear speck [GO:0016607];nucleoplasm [GO:0005654];nucleus [GO:0005634];spliceosomal complex …
O75643	U5 small nuclear ribonucleoprotein 200 kDa helicase	cis assembly of pre-catalytic spliceosome [GO:0000354];mRNA splicing, via spliceosome [GO:0000398];osteoblast differentiation [GO:0001649];spliceosome conformational change to release U4 (or U4atac) and U1 (or U11) [GO:0000388]	ATP binding [GO:0005524];ATP-dependent helicase activity [GO:0008026];ATP-dependent RNA helicase activity [GO:0004004];identical protein binding [GO:0042802];RNA binding [GO:0003723]	catalytic step 2 spliceosome [GO:0071013];membrane [GO:0016020];nucleoplasm [GO:0005654];nucleus [GO:0005634];post-mRNA release spliceosomal complex [GO:0071014];spliceosomal complex [GO:0005681];U4/U6 x U5 tri-snRNP complex [GO:0046540];U5 snRNP [GO:0005682]	cis assembly of pre-catalytic spliceosome [GO:0000354];mRNA splicing, via spliceosome [GO:0000398];osteoblast differentiation [GO:0001649];spliceosome conformational change to release U4 (or U4atac) and U1 (or U11) [GO:0000388];ATP binding [GO:0005524];ATP-dependent helicase activity [GO:0008026];ATP-dependent RNA helicase activity [GO:0004004];identical protein binding [GO:0042802];RNA binding […
P04181	Ornithine aminotransferase, mitochondrial	arginine catabolic process to glutamate [GO:0019544];arginine catabolic process to proline via ornithine [GO:0010121];cellular amino acid biosynthetic process [GO:0008652];L-proline biosynthetic process [GO:0055129];protein hexamerization [GO:0034214];visual perception [GO:0007601]	ornithine-oxo-acid transaminase activity [GO:0004587];pyridoxal phosphate binding [GO:0030170]	cytoplasm [GO:0005737];mitochondrial matrix [GO:0005759];mitochondrion [GO:0005739];nucleoplasm [GO:0005654]	arginine catabolic process to glutamate [GO:0019544];arginine catabolic process to proline via ornithine [GO:0010121];cellular amino acid biosynthetic process [GO:0008652];L-proline biosynthetic process [GO:0055129];protein hexamerization [GO:0034214];visual perception [GO:0007601];ornithine-oxo-acid transaminase activity [GO:0004587];pyridoxal phosphate binding [GO:0030170];cytoplasm [GO:0005737…
P06576	ATP synthase subunit beta, mitochondrial	angiogenesis [GO:0001525];ATP biosynthetic process [GO:0006754];cristae formation [GO:0042407];generation of precursor metabolites and energy [GO:0006091];lipid metabolic process [GO:0006629];mitochondrial ATP synthesis coupled proton transport [GO:0042776];mitochondrion organization [GO:0007005];negative regulation of cell adhesion involved in substrate-bound cell migration [GO:0006933];osteobla…	angiostatin binding [GO:0043532];ATP binding [GO:0005524];MHC class I protein binding [GO:0042288];proton-transporting ATP synthase activity, rotational mechanism [GO:0046933];proton-transporting ATPase activity, rotational mechanism [GO:0046961];transmembrane transporter activity [GO:0022857];transporter activity [GO:0005215]	cell surface [GO:0009986];extracellular exosome [GO:0070062];membrane [GO:0016020];mitochondrial matrix [GO:0005759];mitochondrial membrane [GO:0031966];mitochondrial nucleoid [GO:0042645];mitochondrial proton-transporting ATP synthase complex [GO:0005753];mitochondrial proton-transporting ATP synthase, catalytic core [GO:0005754];mitochondrion [GO:0005739];myelin sheath [GO:0043209];nucleus [GO:…	angiogenesis [GO:0001525];ATP biosynthetic process [GO:0006754];cristae formation [GO:0042407];generation of precursor metabolites and energy [GO:0006091];lipid metabolic process [GO:0006629];mitochondrial ATP synthesis coupled proton transport [GO:0042776];mitochondrion organization [GO:0007005];negative regulation of cell adhesion involved in substrate-bound cell migration [GO:0006933];osteobla…
P07305	Histone H1.0	apoptotic DNA fragmentation [GO:0006309];chromatin silencing [GO:0006342];chromosome condensation [GO:0030261];negative regulation of chromatin silencing [GO:0031936];negative regulation of DNA recombination [GO:0045910];negative regulation of transcription by RNA polymerase II [GO:0000122];nucleosome assembly [GO:0006334];nucleosome positioning [GO:0016584];positive regulation of transcription r…	AT DNA binding [GO:0003680];chromatin DNA binding [GO:0031490];double-stranded DNA binding [GO:0003690];nucleosomal DNA binding [GO:0031492];RNA binding [GO:0003723]	actin cytoskeleton [GO:0015629];Golgi apparatus [GO:0005794];nuclear body [GO:0016604];nuclear chromatin [GO:0000790];nuclear euchromatin [GO:0005719];nucleoplasm [GO:0005654];nucleosome [GO:0000786];nucleus [GO:0005634];transcriptional repressor complex [GO:0017053]	apoptotic DNA fragmentation [GO:0006309];chromatin silencing [GO:0006342];chromosome condensation [GO:0030261];negative regulation of chromatin silencing [GO:0031936];negative regulation of DNA recombination [GO:0045910];negative regulation of transcription by RNA polymerase II [GO:0000122];nucleosome assembly [GO:0006334];nucleosome positioning [GO:0016584];positive regulation of transcription r…
P11387	DNA topoisomerase 1	chromatin remodeling [GO:0006338];chromosome segregation [GO:0007059];circadian regulation of gene expression [GO:0032922];circadian rhythm [GO:0007623];DNA replication [GO:0006260];DNA topological change [GO:0006265];embryonic cleavage [GO:0040016];peptidyl-serine phosphorylation [GO:0018105];phosphorylation [GO:0016310];programmed cell death [GO:0012501];response to drug [GO:0042493];viral proc…	ATP binding [GO:0005524];chromatin binding [GO:0003682];DNA binding [GO:0003677];DNA topoisomerase type I activity [GO:0003917];double-stranded DNA binding [GO:0003690];protein domain specific binding [GO:0019904];protein serine/threonine kinase activity [GO:0004674];RNA binding [GO:0003723];RNA polymerase II proximal promoter sequence-specific DNA binding [GO:0000978];single-stranded DNA binding…	DNA topoisomerase complex (ATP-hydrolyzing) [GO:0009330];fibrillar center [GO:0001650];nucleolus [GO:0005730];nucleoplasm [GO:0005654];nucleus [GO:0005634];P-body [GO:0000932];perikaryon [GO:0043204];protein-DNA complex [GO:0032993];replication fork protection complex [GO:0031298]	chromatin remodeling [GO:0006338];chromosome segregation [GO:0007059];circadian regulation of gene expression [GO:0032922];circadian rhythm [GO:0007623];DNA replication [GO:0006260];DNA topological change [GO:0006265];embryonic cleavage [GO:0040016];peptidyl-serine phosphorylation [GO:0018105];phosphorylation [GO:0016310];programmed cell death [GO:0012501];response to drug [GO:0042493];viral proc…
P18077	60S ribosomal protein L35a	cytoplasmic translation [GO:0002181];nuclear-transcribed mRNA catabolic process, nonsense-mediated decay [GO:0000184];ribosomal large subunit biogenesis [GO:0042273];rRNA processing [GO:0006364];SRP-dependent cotranslational protein targeting to membrane [GO:0006614];translation [GO:0006412];translational initiation [GO:0006413]	RNA binding [GO:0003723];structural constituent of ribosome [GO:0003735];tRNA binding [GO:0000049]	cytosol [GO:0005829];cytosolic large ribosomal subunit [GO:0022625];extracellular exosome [GO:0070062];membrane [GO:0016020]	cytoplasmic translation [GO:0002181];nuclear-transcribed mRNA catabolic process, nonsense-mediated decay [GO:0000184];ribosomal large subunit biogenesis [GO:0042273];rRNA processing [GO:0006364];SRP-dependent cotranslational protein targeting to membrane [GO:0006614];translation [GO:0006412];translational initiation [GO:0006413];RNA binding [GO:0003723];structural constituent of ribosome [GO:0003…
P31689	DnaJ homolog subfamily A member 1	androgen receptor signaling pathway [GO:0030521];DNA damage response, detection of DNA damage [GO:0042769];flagellated sperm motility [GO:0030317];negative regulation of apoptotic process [GO:0043066];negative regulation of establishment of protein localization to mitochondrion [GO:1903748];negative regulation of JUN kinase activity [GO:0043508];negative regulation of nitrosative stress-induced i…	ATP binding [GO:0005524];ATPase activator activity [GO:0001671];C3HC4-type RING finger domain binding [GO:0055131];chaperone binding [GO:0051087];G protein-coupled receptor binding [GO:0001664];Hsp70 protein binding [GO:0030544];low-density lipoprotein particle receptor binding [GO:0050750];metal ion binding [GO:0046872];Tat protein binding [GO:0030957];ubiquitin protein ligase binding [GO:003162…	cytoplasmic side of endoplasmic reticulum membrane [GO:0098554];cytosol [GO:0005829];extracellular exosome [GO:0070062];membrane [GO:0016020];microtubule cytoskeleton [GO:0015630];mitochondrion [GO:0005739];nucleus [GO:0005634];perinuclear region of cytoplasm [GO:0048471]	androgen receptor signaling pathway [GO:0030521];DNA damage response, detection of DNA damage [GO:0042769];flagellated sperm motility [GO:0030317];negative regulation of apoptotic process [GO:0043066];negative regulation of establishment of protein localization to mitochondrion [GO:1903748];negative regulation of JUN kinase activity [GO:0043508];negative regulation of nitrosative stress-induced i…
P36542	ATP synthase subunit gamma, mitochondrial	ATP biosynthetic process [GO:0006754];ATP synthesis coupled proton transport [GO:0015986];cristae formation [GO:0042407];mitochondrial ATP synthesis coupled proton transport [GO:0042776];oxidative phosphorylation [GO:0006119]	proton-transporting ATP synthase activity, rotational mechanism [GO:0046933];RNA binding [GO:0003723];transmembrane transporter activity [GO:0022857]	membrane [GO:0016020];mitochondrial inner membrane [GO:0005743];mitochondrial matrix [GO:0005759];mitochondrial proton-transporting ATP synthase complex [GO:0005753];mitochondrial proton-transporting ATP synthase complex, catalytic core F(1) [GO:0000275];mitochondrion [GO:0005739];myelin sheath [GO:0043209]	ATP biosynthetic process [GO:0006754];ATP synthesis coupled proton transport [GO:0015986];cristae formation [GO:0042407];mitochondrial ATP synthesis coupled proton transport [GO:0042776];oxidative phosphorylation [GO:0006119];proton-transporting ATP synthase activity, rotational mechanism [GO:0046933];RNA binding [GO:0003723];transmembrane transporter activity [GO:0022857];membrane [GO:0016020];m…
P46087	Probable 28S rRNA (cytosine(4447)-C(5))-methyltransferase	positive regulation of cell proliferation [GO:0008284];regulation of signal transduction by p53 class mediator [GO:1901796];regulation of transcription by RNA polymerase II [GO:0006357];ribosomal large subunit assembly [GO:0000027];rRNA base methylation [GO:0070475]	RNA binding [GO:0003723];rRNA (cytosine-C5-)-methyltransferase activity [GO:0009383]	nucleolus [GO:0005730];nucleoplasm [GO:0005654]	positive regulation of cell proliferation [GO:0008284];regulation of signal transduction by p53 class mediator [GO:1901796];regulation of transcription by RNA polymerase II [GO:0006357];ribosomal large subunit assembly [GO:0000027];rRNA base methylation [GO:0070475];RNA binding [GO:0003723];rRNA (cytosine-C5-)-methyltransferase activity [GO:0009383];nucleolus [GO:0005730];nucleoplasm [GO:0005654]
P47897	Glutamine--tRNA ligase	brain development [GO:0007420];glutaminyl-tRNA aminoacylation [GO:0006425];negative regulation of apoptotic signaling pathway [GO:2001234];negative regulation of protein kinase activity [GO:0006469];negative regulation of stress-activated MAPK cascade [GO:0032873];negative regulation of transcription, DNA-templated [GO:0045892];tRNA aminoacylation for protein translation [GO:0006418]	ATP binding [GO:0005524];glutamine-tRNA ligase activity [GO:0004819];protein kinase binding [GO:0019901];protein kinase inhibitor activity [GO:0004860]	aminoacyl-tRNA synthetase multienzyme complex [GO:0017101];cytoplasm [GO:0005737];cytosol [GO:0005829];mitochondrial matrix [GO:0005759];protein-containing complex [GO:0032991]	brain development [GO:0007420];glutaminyl-tRNA aminoacylation [GO:0006425];negative regulation of apoptotic signaling pathway [GO:2001234];negative regulation of protein kinase activity [GO:0006469];negative regulation of stress-activated MAPK cascade [GO:0032873];negative regulation of transcription, DNA-templated [GO:0045892];tRNA aminoacylation for protein translation [GO:0006418];ATP binding …
P61353	60S ribosomal protein L27	nuclear-transcribed mRNA catabolic process, nonsense-mediated decay [GO:0000184];rRNA processing [GO:0006364];SRP-dependent cotranslational protein targeting to membrane [GO:0006614];translation [GO:0006412];translational initiation [GO:0006413]	RNA binding [GO:0003723];structural constituent of ribosome [GO:0003735]	cytoplasmic side of rough endoplasmic reticulum membrane [GO:0098556];cytosol [GO:0005829];cytosolic large ribosomal subunit [GO:0022625];extracellular exosome [GO:0070062];focal adhesion [GO:0005925];membrane [GO:0016020];nucleus [GO:0005634];ribonucleoprotein complex [GO:1990904];ribosome [GO:0005840]	nuclear-transcribed mRNA catabolic process, nonsense-mediated decay [GO:0000184];rRNA processing [GO:0006364];SRP-dependent cotranslational protein targeting to membrane [GO:0006614];translation [GO:0006412];translational initiation [GO:0006413];RNA binding [GO:0003723];structural constituent of ribosome [GO:0003735];cytoplasmic side of rough endoplasmic reticulum membrane [GO:0098556];cytosol [G…
P62241	40S ribosomal protein S8	maturation of SSU-rRNA from tricistronic rRNA transcript (SSU-rRNA, 5.8S rRNA, LSU-rRNA) [GO:0000462];nuclear-transcribed mRNA catabolic process, nonsense-mediated decay [GO:0000184];SRP-dependent cotranslational protein targeting to membrane [GO:0006614];translation [GO:0006412];translational initiation [GO:0006413]	RNA binding [GO:0003723];structural constituent of ribosome [GO:0003735]	cytosol [GO:0005829];cytosolic small ribosomal subunit [GO:0022627];endoplasmic reticulum [GO:0005783];extracellular exosome [GO:0070062];focal adhesion [GO:0005925];membrane [GO:0016020];nucleoplasm [GO:0005654];nucleus [GO:0005634];ribonucleoprotein complex [GO:1990904]	maturation of SSU-rRNA from tricistronic rRNA transcript (SSU-rRNA, 5.8S rRNA, LSU-rRNA) [GO:0000462];nuclear-transcribed mRNA catabolic process, nonsense-mediated decay [GO:0000184];SRP-dependent cotranslational protein targeting to membrane [GO:0006614];translation [GO:0006412];translational initiation [GO:0006413];RNA binding [GO:0003723];structural constituent of ribosome [GO:0003735];cytosol…
P62266	40S ribosomal protein S23	cytoplasmic translation [GO:0002181];maintenance of translational fidelity [GO:1990145];nuclear-transcribed mRNA catabolic process, nonsense-mediated decay [GO:0000184];SRP-dependent cotranslational protein targeting to membrane [GO:0006614];stress granule assembly [GO:0034063];translation [GO:0006412];translational initiation [GO:0006413]	RNA binding [GO:0003723];structural constituent of ribosome [GO:0003735]	cytosol [GO:0005829];cytosolic small ribosomal subunit [GO:0022627];endoplasmic reticulum [GO:0005783];membrane [GO:0016020];nucleoplasm [GO:0005654];polysomal ribosome [GO:0042788];ribosome [GO:0005840];rough endoplasmic reticulum [GO:0005791]	cytoplasmic translation [GO:0002181];maintenance of translational fidelity [GO:1990145];nuclear-transcribed mRNA catabolic process, nonsense-mediated decay [GO:0000184];SRP-dependent cotranslational protein targeting to membrane [GO:0006614];stress granule assembly [GO:0034063];translation [GO:0006412];translational initiation [GO:0006413];RNA binding [GO:0003723];structural constituent of riboso…
P62854	40S ribosomal protein S26	cytoplasmic translation [GO:0002181];negative regulation of RNA splicing [GO:0033119];nuclear-transcribed mRNA catabolic process, nonsense-mediated decay [GO:0000184];SRP-dependent cotranslational protein targeting to membrane [GO:0006614];translation [GO:0006412];translational initiation [GO:0006413]	cadherin binding [GO:0045296];mRNA binding [GO:0003729];RNA binding [GO:0003723];structural constituent of ribosome [GO:0003735]	cytoplasmic side of rough endoplasmic reticulum membrane [GO:0098556];cytosol [GO:0005829];cytosolic small ribosomal subunit [GO:0022627];extracellular exosome [GO:0070062];membrane [GO:0016020];nucleoplasm [GO:0005654];polysomal ribosome [GO:0042788];small ribosomal subunit [GO:0015935]	cytoplasmic translation [GO:0002181];negative regulation of RNA splicing [GO:0033119];nuclear-transcribed mRNA catabolic process, nonsense-mediated decay [GO:0000184];SRP-dependent cotranslational protein targeting to membrane [GO:0006614];translation [GO:0006412];translational initiation [GO:0006413];cadherin binding [GO:0045296];mRNA binding [GO:0003729];RNA binding [GO:0003723];structural cons…
P84103	Serine/arginine-rich splicing factor 3	mRNA 3'-end processing [GO:0031124];mRNA cis splicing, via spliceosome [GO:0045292];mRNA export from nucleus [GO:0006406];mRNA splicing, via spliceosome [GO:0000398];regulation of alternative mRNA splicing, via spliceosome [GO:0000381];regulation of mRNA splicing, via spliceosome [GO:0048024];RNA export from nucleus [GO:0006405]	RNA binding [GO:0003723];sequence-specific mRNA binding [GO:1990825]	cytoplasm [GO:0005737];nuclear speck [GO:0016607];nucleoplasm [GO:0005654]	mRNA 3'-end processing [GO:0031124];mRNA cis splicing, via spliceosome [GO:0045292];mRNA export from nucleus [GO:0006406];mRNA splicing, via spliceosome [GO:0000398];regulation of alternative mRNA splicing, via spliceosome [GO:0000381];regulation of mRNA splicing, via spliceosome [GO:0048024];RNA export from nucleus [GO:0006405];RNA binding [GO:0003723];sequence-specific mRNA binding [GO:1990825]…
Q02543	60S ribosomal protein L18a	cytoplasmic translation [GO:0002181];nuclear-transcribed mRNA catabolic process, nonsense-mediated decay [GO:0000184];response to antineoplastic agent [GO:0097327];SRP-dependent cotranslational protein targeting to membrane [GO:0006614];translation [GO:0006412];translational initiation [GO:0006413]	RNA binding [GO:0003723];structural constituent of ribosome [GO:0003735]	cytosol [GO:0005829];cytosolic large ribosomal subunit [GO:0022625];membrane [GO:0016020];polysomal ribosome [GO:0042788];postsynaptic density [GO:0014069]	cytoplasmic translation [GO:0002181];nuclear-transcribed mRNA catabolic process, nonsense-mediated decay [GO:0000184];response to antineoplastic agent [GO:0097327];SRP-dependent cotranslational protein targeting to membrane [GO:0006614];translation [GO:0006412];translational initiation [GO:0006413];RNA binding [GO:0003723];structural constituent of ribosome [GO:0003735];cytosol [GO:0005829];cytos…
Q13247	Serine/arginine-rich splicing factor 6	alternative mRNA splicing, via spliceosome [GO:0000380];mRNA 3'-end processing [GO:0031124];mRNA cis splicing, via spliceosome [GO:0045292];mRNA export from nucleus [GO:0006406];mRNA splice site selection [GO:0006376];mRNA splicing, via spliceosome [GO:0000398];negative regulation of cell death [GO:0060548];negative regulation of keratinocyte differentiation [GO:0045617];negative regulation of mR…	pre-mRNA binding [GO:0036002];RNA binding [GO:0003723]	nuclear speck [GO:0016607];nucleoplasm [GO:0005654]	alternative mRNA splicing, via spliceosome [GO:0000380];mRNA 3'-end processing [GO:0031124];mRNA cis splicing, via spliceosome [GO:0045292];mRNA export from nucleus [GO:0006406];mRNA splice site selection [GO:0006376];mRNA splicing, via spliceosome [GO:0000398];negative regulation of cell death [GO:0060548];negative regulation of keratinocyte differentiation [GO:0045617];negative regulation of mR…
Q14978	Nucleolar and coiled-body phosphoprotein 1	box H/ACA snoRNA metabolic process [GO:0033979];mitotic cell cycle [GO:0000278];neural crest cell development [GO:0014032];neural crest formation [GO:0014029];nucleolus organization [GO:0007000];positive regulation of cell proliferation [GO:0008284];positive regulation of transcription, DNA-templated [GO:0045893];regulation of protein import into nucleus [GO:0042306];regulation of translation [GO…	ATP binding [GO:0005524];box C/D snoRNA binding [GO:0034512];box C/D snoRNP complex binding [GO:0062064];box H/ACA snoRNA binding [GO:0034513];box H/ACA snoRNP complex binding [GO:0062065];DNA binding [GO:0003677];DNA-binding transcription factor activity [GO:0003700];GTP binding [GO:0005525];nuclear localization sequence binding [GO:0008139];protein domain specific binding [GO:0019904];protein h…	box C/D snoRNP complex [GO:0031428];box H/ACA snoRNP complex [GO:0031429];Cajal body [GO:0015030];cytoplasm [GO:0005737];fibrillar center [GO:0001650];nucleolus [GO:0005730];nucleoplasm [GO:0005654]	box H/ACA snoRNA metabolic process [GO:0033979];mitotic cell cycle [GO:0000278];neural crest cell development [GO:0014032];neural crest formation [GO:0014029];nucleolus organization [GO:0007000];positive regulation of cell proliferation [GO:0008284];positive regulation of transcription, DNA-templated [GO:0045893];regulation of protein import into nucleus [GO:0042306];regulation of translation [GO…
Q86YZ3	Hornerin	cell envelope organization [GO:0043163];establishment of skin barrier [GO:0061436];keratinization [GO:0031424];neutrophil degranulation [GO:0043312]	calcium ion binding [GO:0005509];structural constituent of epidermis [GO:0030280];transition metal ion binding [GO:0046914]	azurophil granule lumen [GO:0035578];collagen-containing extracellular matrix [GO:0062023];cornified envelope [GO:0001533];cytoplasm [GO:0005737];extracellular exosome [GO:0070062];extracellular region [GO:0005576];keratohyalin granule [GO:0036457];nucleus [GO:0005634];perinuclear region of cytoplasm [GO:0048471]	cell envelope organization [GO:0043163];establishment of skin barrier [GO:0061436];keratinization [GO:0031424];neutrophil degranulation [GO:0043312];calcium ion binding [GO:0005509];structural constituent of epidermis [GO:0030280];transition metal ion binding [GO:0046914];azurophil granule lumen [GO:0035578];collagen-containing extracellular matrix [GO:0062023];cornified envelope [GO:0001533];cyt…
Q96AG4	Leucine-rich repeat-containing protein 59	-	cadherin binding [GO:0045296];RNA binding [GO:0003723]	cytoplasm [GO:0005737];endoplasmic reticulum [GO:0005783];endoplasmic reticulum membrane [GO:0005789];integral component of membrane [GO:0016021];membrane [GO:0016020];mitochondrial nucleoid [GO:0042645];nuclear envelope [GO:0005635];organelle membrane [GO:0031090]	-;cadherin binding [GO:0045296];RNA binding [GO:0003723];cytoplasm [GO:0005737];endoplasmic reticulum [GO:0005783];endoplasmic reticulum membrane [GO:0005789];integral component of membrane [GO:0016021];membrane [GO:0016020];mitochondrial nucleoid [GO:0042645];nuclear envelope [GO:0005635];organelle membrane [GO:0031090]
Q99848	Probable rRNA-processing protein EBP2	ribosomal large subunit biogenesis [GO:0042273];rRNA processing [GO:0006364]	RNA binding [GO:0003723]	nuclear periphery [GO:0034399];nucleolus [GO:0005730];nucleus [GO:0005634];preribosome, large subunit precursor [GO:0030687]	ribosomal large subunit biogenesis [GO:0042273];rRNA processing [GO:0006364];RNA binding [GO:0003723];nuclear periphery [GO:0034399];nucleolus [GO:0005730];nucleus [GO:0005634];preribosome, large subunit precursor [GO:0030687]
Q9BQG0	Myb-binding protein 1A	cellular response to glucose starvation [GO:0042149];circadian regulation of gene expression [GO:0032922];intrinsic apoptotic signaling pathway by p53 class mediator [GO:0072332];negative regulation of transcription, DNA-templated [GO:0045892];osteoblast differentiation [GO:0001649];positive regulation of anoikis [GO:2000210];positive regulation of cell cycle arrest [GO:0071158];positive regulati…	E-box binding [GO:0070888];RNA binding [GO:0003723];sequence-specific DNA binding [GO:0043565];transcription corepressor activity [GO:0003714];transcription factor binding [GO:0008134]	cytoplasm [GO:0005737];intracellular membrane-bounded organelle [GO:0043231];membrane [GO:0016020];NLS-dependent protein nuclear import complex [GO:0042564];nucleolus [GO:0005730];nucleoplasm [GO:0005654];nucleus [GO:0005634]	cellular response to glucose starvation [GO:0042149];circadian regulation of gene expression [GO:0032922];intrinsic apoptotic signaling pathway by p53 class mediator [GO:0072332];negative regulation of transcription, DNA-templated [GO:0045892];osteoblast differentiation [GO:0001649];positive regulation of anoikis [GO:2000210];positive regulation of cell cycle arrest [GO:0071158];positive regulati…
Q9NVI7	ATPase family AAA domain-containing protein 3A	mitochondrion organization [GO:0007005];negative regulation of apoptotic process [GO:0043066];regulation of cell growth [GO:0001558]	ATP binding [GO:0005524];zinc ion binding [GO:0008270]	integral component of membrane [GO:0016021];mitochondrial inner membrane [GO:0005743];mitochondrial nucleoid [GO:0042645];mitochondrion [GO:0005739]	mitochondrion organization [GO:0007005];negative regulation of apoptotic process [GO:0043066];regulation of cell growth [GO:0001558];ATP binding [GO:0005524];zinc ion binding [GO:0008270];integral component of membrane [GO:0016021];mitochondrial inner membrane [GO:0005743];mitochondrial nucleoid [GO:0042645];mitochondrion [GO:0005739]
Q9UKM9	RNA-binding protein Raly	cholesterol homeostasis [GO:0042632];mRNA splicing, via spliceosome [GO:0000398];regulation of nucleic acid-templated transcription [GO:1903506]	RNA binding [GO:0003723];transcription coregulator activity [GO:0003712]	catalytic step 2 spliceosome [GO:0071013];nucleus [GO:0005634]	cholesterol homeostasis [GO:0042632];mRNA splicing, via spliceosome [GO:0000398];regulation of nucleic acid-templated transcription [GO:1903506];RNA binding [GO:0003723];transcription coregulator activity [GO:0003712];catalytic step 2 spliceosome [GO:0071013];nucleus [GO:0005634]
A0A024R046	High mobility group nucleosomal binding domain 4, isoform CRA_a	-	nucleosomal DNA binding [GO:0031492]	chromatin [GO:0000785];nucleus [GO:0005634]	-;nucleosomal DNA binding [GO:0031492];chromatin [GO:0000785];nucleus [GO:0005634]
A0A024R7T3	Heterogeneous nuclear ribonucleoprotein F, isoform CRA_a	-	RNA binding [GO:0003723];TBP-class protein binding [GO:0017025]	cytosol [GO:0005829];nucleoplasm [GO:0005654]	-;RNA binding [GO:0003723];TBP-class protein binding [GO:0017025];cytosol [GO:0005829];nucleoplasm [GO:0005654]
A0A024RDH8	Ribosomal protein L34, isoform CRA_a	translation [GO:0006412]	structural constituent of ribosome [GO:0003735]	ribosome [GO:0005840]	translation [GO:0006412];structural constituent of ribosome [GO:0003735];ribosome [GO:0005840]
A0A075B6R9	Immunoglobulin kappa variable 2D-24 (non-functional)	immune response [GO:0006955];immunoglobulin production [GO:0002377]	-	extracellular space [GO:0005615]	immune response [GO:0006955];immunoglobulin production [GO:0002377];-;extracellular space [GO:0005615]
A0A0F7TBJ0	IGHV3-72 protein	-	-	-	-
A0A0R4J2E8	Matrin-3	-	RNA binding [GO:0003723];zinc ion binding [GO:0008270]	nucleus [GO:0005634]	-;RNA binding [GO:0003723];zinc ion binding [GO:0008270];nucleus [GO:0005634]
A0A2R8Y7H1	40S ribosomal protein S10	-	-	-	-
A0A2R8Y811	40S ribosomal protein S14	translation [GO:0006412]	structural constituent of ribosome [GO:0003735]	ribosome [GO:0005840]	translation [GO:0006412];structural constituent of ribosome [GO:0003735];ribosome [GO:0005840]
A0A2U8J8Q6	Ig heavy chain variable region	-	-	-	-
A0A2U8J964	Ig heavy chain variable region	-	-	-	-
A0A2Z6ATB6	Drebrin A	actin filament organization [GO:0007015]	actin binding [GO:0003779]	-	actin filament organization [GO:0007015];actin binding [GO:0003779];-
A2J423	Anti-Mpl scFv	-	-	-	-
A2KBC2	Anti-(ED-B) scFV	-	-	-	-
A4D0V4	Capping protein (Actin filament) muscle Z-line, alpha 2	barbed-end actin filament capping [GO:0051016]	actin binding [GO:0003779]	brush border [GO:0005903];cortical cytoskeleton [GO:0030863];F-actin capping protein complex [GO:0008290];membrane [GO:0016020]	barbed-end actin filament capping [GO:0051016];actin binding [GO:0003779];brush border [GO:0005903];cortical cytoskeleton [GO:0030863];F-actin capping protein complex [GO:0008290];membrane [GO:0016020]
A8K329	cDNA FLJ76656, highly similar to Homo sapiens scaffold attachment factor B (SAFB), mRNA	regulation of mRNA processing [GO:0050684];regulation of transcription, DNA-templated [GO:0006355]	RNA binding [GO:0003723]	-	regulation of mRNA processing [GO:0050684];regulation of transcription, DNA-templated [GO:0006355];RNA binding [GO:0003723];-
A8K666	cDNA FLJ75460, highly similar to Homo sapiens phenylalanine-tRNA synthetase-like, beta subunit, mRNA	phenylalanyl-tRNA aminoacylation [GO:0006432]	ATP binding [GO:0005524];magnesium ion binding [GO:0000287];phenylalanine-tRNA ligase activity [GO:0004826];RNA binding [GO:0003723]	cytoplasm [GO:0005737]	phenylalanyl-tRNA aminoacylation [GO:0006432];ATP binding [GO:0005524];magnesium ion binding [GO:0000287];phenylalanine-tRNA ligase activity [GO:0004826];RNA binding [GO:0003723];cytoplasm [GO:0005737]
A8K6V3	cDNA FLJ78677, highly similar to Homo sapiens splicing factor 3b, subunit 3, 130kDa (SF3B3), mRNA	-	nucleic acid binding [GO:0003676]	nucleus [GO:0005634]	-;nucleic acid binding [GO:0003676];nucleus [GO:0005634]
B4DDX2	cDNA FLJ54590, highly similar to KH domain-containing, RNA-binding, signaltransduction-associated protein 1	-	RNA binding [GO:0003723]	-	-;RNA binding [GO:0003723];-
B4DFG0	cDNA FLJ53031, highly similar to Protein DEK	-	-	-	-
B4DPY2	cDNA FLJ59286, highly similar to Pre-mRNA-processing factor 40 homolog A	mRNA cis splicing, via spliceosome [GO:0045292]	-	-	mRNA cis splicing, via spliceosome [GO:0045292];-;-
B4DQF6	Eukaryotic translation initiation factor 3 subunit L	formation of cytoplasmic translation initiation complex [GO:0001732]	translation initiation factor activity [GO:0003743]	eukaryotic 43S preinitiation complex [GO:0016282];eukaryotic 48S preinitiation complex [GO:0033290];eukaryotic translation initiation factor 3 complex [GO:0005852]	formation of cytoplasmic translation initiation complex [GO:0001732];translation initiation factor activity [GO:0003743];eukaryotic 43S preinitiation complex [GO:0016282];eukaryotic 48S preinitiation complex [GO:0033290];eukaryotic translation initiation factor 3 complex [GO:0005852]
B4DRT3	Pyruvate kinase	-	kinase activity [GO:0016301];magnesium ion binding [GO:0000287];potassium ion binding [GO:0030955];pyruvate kinase activity [GO:0004743]	-	-;kinase activity [GO:0016301];magnesium ion binding [GO:0000287];potassium ion binding [GO:0030955];pyruvate kinase activity [GO:0004743];-
B4DRV9	cDNA FLJ58855, highly similar to Glyceraldehyde-3-phosphate dehydrogenase	-	oxidoreductase activity, acting on the aldehyde or oxo group of donors, NAD or NADP as acceptor [GO:0016620]	-	-;oxidoreductase activity, acting on the aldehyde or oxo group of donors, NAD or NADP as acceptor [GO:0016620];-
B4DXW6	cDNA FLJ50285, highly similar to Arginyl-tRNA synthetase	arginyl-tRNA aminoacylation [GO:0006420]	arginine-tRNA ligase activity [GO:0004814];ATP binding [GO:0005524]	-	arginyl-tRNA aminoacylation [GO:0006420];arginine-tRNA ligase activity [GO:0004814];ATP binding [GO:0005524];-
B7Z4V2	cDNA FLJ51907, highly similar to Stress-70 protein, mitochondrial	protein folding [GO:0006457]	ATP binding [GO:0005524];unfolded protein binding [GO:0051082]	-	protein folding [GO:0006457];ATP binding [GO:0005524];unfolded protein binding [GO:0051082];-
B7Z6D5	Probable ATP-dependent RNA helicase DDX27	-	ATP binding [GO:0005524];helicase activity [GO:0004386];nucleic acid binding [GO:0003676]	-	-;ATP binding [GO:0005524];helicase activity [GO:0004386];nucleic acid binding [GO:0003676];-
B9EGI2	Myosin phosphatase Rho interacting protein	-	-	-	-
C9JU56	60S ribosomal protein L31	translation [GO:0006412]	structural constituent of ribosome [GO:0003735]	ribosome [GO:0005840]	translation [GO:0006412];structural constituent of ribosome [GO:0003735];ribosome [GO:0005840]
D3DPF9	Titin, isoform CRA_b	-	ATP binding [GO:0005524];protein kinase activity [GO:0004672]	-	-;ATP binding [GO:0005524];protein kinase activity [GO:0004672];-
D3DQ79	Nexilin (F actin binding protein), isoform CRA_b	-	-	-	-
E5RI99	60S ribosomal protein L30	translation [GO:0006412]	RNA binding [GO:0003723];structural constituent of ribosome [GO:0003735]	ribosome [GO:0005840]	translation [GO:0006412];RNA binding [GO:0003723];structural constituent of ribosome [GO:0003735];ribosome [GO:0005840]
E7ERJ7	Polyadenylate-binding protein	-	RNA binding [GO:0003723]	cytosol [GO:0005829]	-;RNA binding [GO:0003723];cytosol [GO:0005829]
E9PP73	Coatomer subunit beta	intracellular protein transport [GO:0006886];vesicle-mediated transport [GO:0016192]	-	membrane coat [GO:0030117]	intracellular protein transport [GO:0006886];vesicle-mediated transport [GO:0016192];-;membrane coat [GO:0030117]
F5H2F4	C-1-tetrahydrofolate synthase, cytoplasmic	-	ATP binding [GO:0005524];formate-tetrahydrofolate ligase activity [GO:0004329];methylenetetrahydrofolate dehydrogenase (NADP+) activity [GO:0004488]	cytosol [GO:0005829]	-;ATP binding [GO:0005524];formate-tetrahydrofolate ligase activity [GO:0004329];methylenetetrahydrofolate dehydrogenase (NADP+) activity [GO:0004488];cytosol [GO:0005829]
F8WCF6	Actin-related protein 2/3 complex subunit 4	actin filament polymerization [GO:0030041];Arp2/3 complex-mediated actin nucleation [GO:0034314]	actin binding [GO:0003779]	Arp2/3 protein complex [GO:0005885];cytoplasm [GO:0005737]	actin filament polymerization [GO:0030041];Arp2/3 complex-mediated actin nucleation [GO:0034314];actin binding [GO:0003779];Arp2/3 protein complex [GO:0005885];cytoplasm [GO:0005737]
H7C1F9	Ral GTPase-activating protein subunit alpha-2	regulation of small GTPase mediated signal transduction [GO:0051056]	GTPase activator activity [GO:0005096]	cytosol [GO:0005829];nucleus [GO:0005634];plasma membrane [GO:0005886]	regulation of small GTPase mediated signal transduction [GO:0051056];GTPase activator activity [GO:0005096];cytosol [GO:0005829];nucleus [GO:0005634];plasma membrane [GO:0005886]
H7C2F9	R3H domain-containing protein 1	-	nucleic acid binding [GO:0003676]	-	-;nucleic acid binding [GO:0003676];-
K7ERI7	60S ribosomal protein L22	translation [GO:0006412]	structural constituent of ribosome [GO:0003735]	ribosome [GO:0005840]	translation [GO:0006412];structural constituent of ribosome [GO:0003735];ribosome [GO:0005840]
M0QZR9	ELAV-like protein 1	-	RNA binding [GO:0003723]	-	-;RNA binding [GO:0003723];-
Q05CM9	PSIP1 protein	-	-	-	-
Q2L6I2	ABC50 protein	-	ATP binding [GO:0005524];ATPase activity [GO:0016887]	cytosol [GO:0005829]	-;ATP binding [GO:0005524];ATPase activity [GO:0016887];cytosol [GO:0005829]
Q53HJ4	DNA helicase	DNA replication initiation [GO:0006270]	ATP binding [GO:0005524];DNA binding [GO:0003677];helicase activity [GO:0004386]	MCM complex [GO:0042555];nucleus [GO:0005634]	DNA replication initiation [GO:0006270];ATP binding [GO:0005524];DNA binding [GO:0003677];helicase activity [GO:0004386];MCM complex [GO:0042555];nucleus [GO:0005634]
Q53XC0	Eukaryotic translation initiation factor 2, subunit 1 alpha, 35kDa, isoform CRA_a	aging [GO:0007568];cellular response to amino acid starvation [GO:0034198];cellular response to heat [GO:0034605];cellular response to oxidative stress [GO:0034599];cellular response to UV [GO:0034644];negative regulation of guanyl-nucleotide exchange factor activity [GO:1905098];negative regulation of translational initiation in response to stress [GO:0032057];positive regulation of neuron death…	translation initiation factor activity [GO:0003743]	cytoplasm [GO:0005737];cytoplasmic stress granule [GO:0010494];eukaryotic translation initiation factor 2 complex [GO:0005850];glial limiting end-foot [GO:0097451];nucleus [GO:0005634];synapse [GO:0045202];translation initiation ternary complex [GO:0044207]	aging [GO:0007568];cellular response to amino acid starvation [GO:0034198];cellular response to heat [GO:0034605];cellular response to oxidative stress [GO:0034599];cellular response to UV [GO:0034644];negative regulation of guanyl-nucleotide exchange factor activity [GO:1905098];negative regulation of translational initiation in response to stress [GO:0032057];positive regulation of neuron death…
Q5HY57	Emerin (Emery-Dreifuss muscular dystrophy), isoform CRA_b	-	-	endoplasmic reticulum [GO:0005783];integral component of membrane [GO:0016021];nuclear membrane [GO:0031965]	-;-;endoplasmic reticulum [GO:0005783];integral component of membrane [GO:0016021];nuclear membrane [GO:0031965]
V9HWP2	Epididymis luminal protein 35	protein folding [GO:0006457]	ATP binding [GO:0005524];unfolded protein binding [GO:0051082]	endoplasmic reticulum [GO:0005783];endoplasmic reticulum chaperone complex [GO:0034663];plasma membrane [GO:0005886]	protein folding [GO:0006457];ATP binding [GO:0005524];unfolded protein binding [GO:0051082];endoplasmic reticulum [GO:0005783];endoplasmic reticulum chaperone complex [GO:0034663];plasma membrane [GO:0005886]
L0R5A1	Alternative protein CSF2RB	-	-	-	-
Q5T4T6	Synaptonemal complex protein 2-like	-	-	condensed nuclear chromosome, centromeric region [GO:0000780];nucleoplasm [GO:0005654]	-;-;condensed nuclear chromosome, centromeric region [GO:0000780];nucleoplasm [GO:0005654]
Q9UIU6	Homeobox protein SIX4	anatomical structure development [GO:0048856];anatomical structure morphogenesis [GO:0009653];embryonic cranial skeleton morphogenesis [GO:0048701];fungiform papilla morphogenesis [GO:0061197];generation of neurons [GO:0048699];inner ear morphogenesis [GO:0042472];male gonad development [GO:0008584];male sex determination [GO:0030238];male sex differentiation [GO:0046661];metanephric mesenchyme d…	distal enhancer DNA-binding transcription activator activity, RNA polymerase II-specific [GO:0001205];DNA-binding transcription factor activity, RNA polymerase II-specific [GO:0000981];proximal promoter DNA-binding transcription activator activity, RNA polymerase II-specific [GO:0001077];RNA polymerase II proximal promoter sequence-specific DNA binding [GO:0000978];transcription regulatory region…	cytoplasm [GO:0005737];nucleus [GO:0005634];transcription factor complex [GO:0005667]	anatomical structure development [GO:0048856];anatomical structure morphogenesis [GO:0009653];embryonic cranial skeleton morphogenesis [GO:0048701];fungiform papilla morphogenesis [GO:0061197];generation of neurons [GO:0048699];inner ear morphogenesis [GO:0042472];male gonad development [GO:0008584];male sex determination [GO:0030238];male sex differentiation [GO:0046661];metanephric mesenchyme d…
A0A125QYY8	IBM-B1 light chain variable region	-	-	-	-
A0A2P9ADY8	Leucine/isoleucine/valine transporter subunit ATP-binding component of ABC superfamily	-	ATP binding [GO:0005524];ATPase activity [GO:0016887]	-	-;ATP binding [GO:0005524];ATPase activity [GO:0016887];-
A0N4V7	HCG2039797	-	-	-	-
A2N0U5	VH6DJ protein	-	-	-	-
B0QYK0	RNA-binding protein EWS	regulation of transcription, DNA-templated [GO:0006355]	metal ion binding [GO:0046872];RNA binding [GO:0003723]	nucleolus [GO:0005730];nucleus [GO:0005634]	regulation of transcription, DNA-templated [GO:0006355];metal ion binding [GO:0046872];RNA binding [GO:0003723];nucleolus [GO:0005730];nucleus [GO:0005634]
E7EQH1	Bardet-Biedl syndrome 1 protein	non-motile cilium assembly [GO:1905515]	-	BBSome [GO:0034464]	non-motile cilium assembly [GO:1905515];-;BBSome [GO:0034464]
H0Y5F5	Polyadenylate-binding protein	-	RNA binding [GO:0003723]	cytosol [GO:0005829]	-;RNA binding [GO:0003723];cytosol [GO:0005829]
Q8N503	LOC100049716 protein	-	-	-	-
A6NHM9	Putative DBH-like monooxygenase protein 2	dopamine catabolic process [GO:0042420];norepinephrine biosynthetic process [GO:0042421];octopamine biosynthetic process [GO:0006589]	copper ion binding [GO:0005507];dopamine beta-monooxygenase activity [GO:0004500];oxidoreductase activity, acting on paired donors, with incorporation or reduction of molecular oxygen, reduced ascorbate as one donor, and incorporation of one atom of oxygen [GO:0016715]	cytoplasm [GO:0005737];extracellular space [GO:0005615];secretory granule membrane [GO:0030667]	dopamine catabolic process [GO:0042420];norepinephrine biosynthetic process [GO:0042421];octopamine biosynthetic process [GO:0006589];copper ion binding [GO:0005507];dopamine beta-monooxygenase activity [GO:0004500];oxidoreductase activity, acting on paired donors, with incorporation or reduction of molecular oxygen, reduced ascorbate as one donor, and incorporation of one atom of oxygen [GO:0016…
A6NKF2	AT-rich interactive domain-containing protein 3C	-	chromatin binding [GO:0003682];DNA-binding transcription activator activity, RNA polymerase II-specific [GO:0001228];RNA polymerase II regulatory region sequence-specific DNA binding [GO:0000977]	cytoplasm [GO:0005737];membrane raft [GO:0045121];nucleus [GO:0005634]	-;chromatin binding [GO:0003682];DNA-binding transcription activator activity, RNA polymerase II-specific [GO:0001228];RNA polymerase II regulatory region sequence-specific DNA binding [GO:0000977];cytoplasm [GO:0005737];membrane raft [GO:0045121];nucleus [GO:0005634]
A6NMZ2	Sentan	-	transition metal ion binding [GO:0046914]	cilium [GO:0005929]	-;transition metal ion binding [GO:0046914];cilium [GO:0005929]
A6NMZ7	Collagen alpha-6(VI) chain	cell adhesion [GO:0007155]	extracellular matrix structural constituent conferring tensile strength [GO:0030020]	collagen trimer [GO:0005581];collagen-containing extracellular matrix [GO:0062023];extracellular matrix [GO:0031012];extracellular region [GO:0005576]	cell adhesion [GO:0007155];extracellular matrix structural constituent conferring tensile strength [GO:0030020];collagen trimer [GO:0005581];collagen-containing extracellular matrix [GO:0062023];extracellular matrix [GO:0031012];extracellular region [GO:0005576]
I3L0S3	Putative uncharacterized protein PYCARD-AS1	-	-	-	-
O00764	Pyridoxal kinase	cell proliferation [GO:0008283];neutrophil degranulation [GO:0043312];pyridoxal 5'-phosphate salvage [GO:0009443];pyridoxal phosphate biosynthetic process [GO:0042823];vitamin B6 metabolic process [GO:0042816]	ATP binding [GO:0005524];lithium ion binding [GO:0031403];magnesium ion binding [GO:0000287];potassium ion binding [GO:0030955];protein homodimerization activity [GO:0042803];pyridoxal kinase activity [GO:0008478];pyridoxal phosphate binding [GO:0030170];sodium ion binding [GO:0031402];zinc ion binding [GO:0008270]	cytosol [GO:0005829];extracellular exosome [GO:0070062];extracellular region [GO:0005576];nucleoplasm [GO:0005654];nucleus [GO:0005634];secretory granule lumen [GO:0034774];specific granule lumen [GO:0035580]	cell proliferation [GO:0008283];neutrophil degranulation [GO:0043312];pyridoxal 5'-phosphate salvage [GO:0009443];pyridoxal phosphate biosynthetic process [GO:0042823];vitamin B6 metabolic process [GO:0042816];ATP binding [GO:0005524];lithium ion binding [GO:0031403];magnesium ion binding [GO:0000287];potassium ion binding [GO:0030955];protein homodimerization activity [GO:0042803];pyridoxal kina…
O14686	Histone-lysine N-methyltransferase 2D	beta-catenin-TCF complex assembly [GO:1904837];chromatin silencing [GO:0006342];histone H3-K4 methylation [GO:0051568];oocyte growth [GO:0001555];oogenesis [GO:0048477];positive regulation of cell proliferation [GO:0008284];positive regulation of intracellular estrogen receptor signaling pathway [GO:0033148];positive regulation of transcription by RNA polymerase II [GO:0045944];regulation of mega…	DNA binding [GO:0003677];DNA-binding transcription factor activity, RNA polymerase II-specific [GO:0000981];histone binding [GO:0042393];histone methyltransferase activity (H3-K4 specific) [GO:0042800];histone-lysine N-methyltransferase activity [GO:0018024];metal ion binding [GO:0046872];transcription coactivator activity [GO:0003713];transcription regulatory region DNA binding [GO:0044212]	histone methyltransferase complex [GO:0035097];MLL3/4 complex [GO:0044666];nucleoplasm [GO:0005654];nucleus [GO:0005634]	beta-catenin-TCF complex assembly [GO:1904837];chromatin silencing [GO:0006342];histone H3-K4 methylation [GO:0051568];oocyte growth [GO:0001555];oogenesis [GO:0048477];positive regulation of cell proliferation [GO:0008284];positive regulation of intracellular estrogen receptor signaling pathway [GO:0033148];positive regulation of transcription by RNA polymerase II [GO:0045944];regulation of mega…
O14964	Hepatocyte growth factor-regulated tyrosine kinase substrate	endosomal transport [GO:0016197];macroautophagy [GO:0016236];membrane invagination [GO:0010324];membrane organization [GO:0061024];multivesicular body assembly [GO:0036258];negative regulation of angiogenesis [GO:0016525];negative regulation of cell proliferation [GO:0008285];negative regulation of epidermal growth factor receptor signaling pathway [GO:0042059];negative regulation of JAK-STAT cas…	metal ion binding [GO:0046872];protein domain specific binding [GO:0019904];ubiquitin-like protein ligase binding [GO:0044389]	cytosol [GO:0005829];early endosome [GO:0005769];early endosome membrane [GO:0031901];endosome [GO:0005768];ESCRT-0 complex [GO:0033565];extracellular exosome [GO:0070062];intracellular membrane-bounded organelle [GO:0043231];lysosome [GO:0005764];multivesicular body membrane [GO:0032585]	endosomal transport [GO:0016197];macroautophagy [GO:0016236];membrane invagination [GO:0010324];membrane organization [GO:0061024];multivesicular body assembly [GO:0036258];negative regulation of angiogenesis [GO:0016525];negative regulation of cell proliferation [GO:0008285];negative regulation of epidermal growth factor receptor signaling pathway [GO:0042059];negative regulation of JAK-STAT cas…
O60704	Protein-tyrosine sulfotransferase 2	3'-phosphoadenosine 5'-phosphosulfate metabolic process [GO:0050427];peptidyl-tyrosine sulfation [GO:0006478]	protein homodimerization activity [GO:0042803];protein-tyrosine sulfotransferase activity [GO:0008476]	endoplasmic reticulum [GO:0005783];Golgi apparatus [GO:0005794];Golgi membrane [GO:0000139];integral component of membrane [GO:0016021]	3'-phosphoadenosine 5'-phosphosulfate metabolic process [GO:0050427];peptidyl-tyrosine sulfation [GO:0006478];protein homodimerization activity [GO:0042803];protein-tyrosine sulfotransferase activity [GO:0008476];endoplasmic reticulum [GO:0005783];Golgi apparatus [GO:0005794];Golgi membrane [GO:0000139];integral component of membrane [GO:0016021]
O75146	Huntingtin-interacting protein 1-related protein	actin filament organization [GO:0007015];activation of cysteine-type endopeptidase activity involved in apoptotic process [GO:0006919];apoptotic process [GO:0006915];clathrin coat assembly [GO:0048268];digestive system development [GO:0055123];membrane organization [GO:0061024];negative regulation of actin filament polymerization [GO:0030837];negative regulation of apoptotic process [GO:0043066];…	actin filament binding [GO:0051015];clathrin adaptor activity [GO:0035615];clathrin binding [GO:0030276];clathrin light chain binding [GO:0032051];identical protein binding [GO:0042802];phosphatidylinositol binding [GO:0035091];phosphatidylinositol-3,4,5-trisphosphate binding [GO:0005547];phosphatidylinositol-3,4-bisphosphate binding [GO:0043325];phosphatidylinositol-3,5-bisphosphate binding [GO:…	actin cortical patch [GO:0030479];apical plasma membrane [GO:0016324];clathrin-coated pit [GO:0005905];clathrin-coated vesicle [GO:0030136];clathrin-coated vesicle membrane [GO:0030665];cytosol [GO:0005829];dendrite cytoplasm [GO:0032839];dendritic spine [GO:0043197];intracellular membrane-bounded organelle [GO:0043231];mitochondrion [GO:0005739];neuronal cell body [GO:0043025];perinuclear region…	actin filament organization [GO:0007015];activation of cysteine-type endopeptidase activity involved in apoptotic process [GO:0006919];apoptotic process [GO:0006915];clathrin coat assembly [GO:0048268];digestive system development [GO:0055123];membrane organization [GO:0061024];negative regulation of actin filament polymerization [GO:0030837];negative regulation of apoptotic process [GO:0043066];…
O75436	Vacuolar protein sorting-associated protein 26A	intracellular protein transport [GO:0006886];regulation of macroautophagy [GO:0016241];retrograde transport, endosome to Golgi [GO:0042147];retrograde transport, endosome to plasma membrane [GO:1990126];Wnt signaling pathway [GO:0016055]	protein transporter activity [GO:0008565]	cytosol [GO:0005829];early endosome [GO:0005769];endosome [GO:0005768];endosome membrane [GO:0010008];lysosome [GO:0005764];retromer complex [GO:0030904];retromer, cargo-selective complex [GO:0030906];tubular endosome [GO:0097422];vesicle [GO:0031982]	intracellular protein transport [GO:0006886];regulation of macroautophagy [GO:0016241];retrograde transport, endosome to Golgi [GO:0042147];retrograde transport, endosome to plasma membrane [GO:1990126];Wnt signaling pathway [GO:0016055];protein transporter activity [GO:0008565];cytosol [GO:0005829];early endosome [GO:0005769];endosome [GO:0005768];endosome membrane [GO:0010008];lysosome [GO:0005…
O75648	Mitochondrial tRNA-specific 2-thiouridylase 1	tRNA wobble position uridine thiolation [GO:0002143]	ATP binding [GO:0005524];sulfurtransferase activity [GO:0016783];tRNA binding [GO:0000049]	mitochondrion [GO:0005739];nucleoplasm [GO:0005654]	tRNA wobble position uridine thiolation [GO:0002143];ATP binding [GO:0005524];sulfurtransferase activity [GO:0016783];tRNA binding [GO:0000049];mitochondrion [GO:0005739];nucleoplasm [GO:0005654]
O94804	Serine/threonine-protein kinase 10	activation of protein kinase activity [GO:0032147];cell cycle [GO:0007049];lymphocyte aggregation [GO:0071593];neutrophil degranulation [GO:0043312];protein autophosphorylation [GO:0046777];protein phosphorylation [GO:0006468];regulation of lymphocyte migration [GO:2000401];signal transduction by protein phosphorylation [GO:0023014];stress-activated protein kinase signaling cascade [GO:0031098]	ATP binding [GO:0005524];identical protein binding [GO:0042802];protein homodimerization activity [GO:0042803];protein serine/threonine kinase activity [GO:0004674]	cytoplasm [GO:0005737];extracellular exosome [GO:0070062];plasma membrane [GO:0005886];specific granule membrane [GO:0035579]	activation of protein kinase activity [GO:0032147];cell cycle [GO:0007049];lymphocyte aggregation [GO:0071593];neutrophil degranulation [GO:0043312];protein autophosphorylation [GO:0046777];protein phosphorylation [GO:0006468];regulation of lymphocyte migration [GO:2000401];signal transduction by protein phosphorylation [GO:0023014];stress-activated protein kinase signaling cascade [GO:0031098];A…
O94929	Actin-binding LIM protein 3	actin cytoskeleton organization [GO:0030036];cilium assembly [GO:0060271];lamellipodium assembly [GO:0030032];positive regulation of protein targeting to mitochondrion [GO:1903955];positive regulation of transcription by RNA polymerase II [GO:0045944];transcription, DNA-templated [GO:0006351]	actin filament binding [GO:0051015];metal ion binding [GO:0046872]	actin cytoskeleton [GO:0015629];cytoplasm [GO:0005737];glutamatergic synapse [GO:0098978];lamellipodium [GO:0030027];stress fiber [GO:0001725]	actin cytoskeleton organization [GO:0030036];cilium assembly [GO:0060271];lamellipodium assembly [GO:0030032];positive regulation of protein targeting to mitochondrion [GO:1903955];positive regulation of transcription by RNA polymerase II [GO:0045944];transcription, DNA-templated [GO:0006351];actin filament binding [GO:0051015];metal ion binding [GO:0046872];actin cytoskeleton [GO:0015629];cytopl…
O95168	NADH dehydrogenase [ubiquinone] 1 beta subcomplex subunit 4	mitochondrial electron transport, NADH to ubiquinone [GO:0006120];mitochondrial respiratory chain complex I assembly [GO:0032981];response to oxidative stress [GO:0006979]	NADH dehydrogenase (ubiquinone) activity [GO:0008137]	integral component of membrane [GO:0016021];mitochondrial inner membrane [GO:0005743];mitochondrial respiratory chain complex I [GO:0005747];mitochondrion [GO:0005739];nuclear membrane [GO:0031965]	mitochondrial electron transport, NADH to ubiquinone [GO:0006120];mitochondrial respiratory chain complex I assembly [GO:0032981];response to oxidative stress [GO:0006979];NADH dehydrogenase (ubiquinone) activity [GO:0008137];integral component of membrane [GO:0016021];mitochondrial inner membrane [GO:0005743];mitochondrial respiratory chain complex I [GO:0005747];mitochondrion [GO:0005739];nucle…
O95237	Lecithin retinol acyltransferase	cellular response to leukemia inhibitory factor [GO:1990830];positive regulation of lipid transport [GO:0032370];response to bacterium [GO:0009617];response to retinoic acid [GO:0032526];response to vitamin A [GO:0033189];retinoid metabolic process [GO:0001523];retinol metabolic process [GO:0042572];visual perception [GO:0007601];vitamin A metabolic process [GO:0006776]	lecithin [GO:0102279];O-palmitoyltransferase activity [GO:0016416];phosphatidylcholine-retinol O-acyltransferase activity [GO:0047173];retinoic acid binding [GO:0001972];retinol binding [GO:0019841];transferase activity, transferring acyl groups [GO:0016746]	endoplasmic reticulum membrane [GO:0005789];integral component of membrane [GO:0016021];multivesicular body [GO:0005771];perinuclear region of cytoplasm [GO:0048471];rough endoplasmic reticulum [GO:0005791]	cellular response to leukemia inhibitory factor [GO:1990830];positive regulation of lipid transport [GO:0032370];response to bacterium [GO:0009617];response to retinoic acid [GO:0032526];response to vitamin A [GO:0033189];retinoid metabolic process [GO:0001523];retinol metabolic process [GO:0042572];visual perception [GO:0007601];vitamin A metabolic process [GO:0006776];lecithin [GO:0102279];O-pa…
O95447	Lebercilin-like protein	intraciliary transport [GO:0042073]	-	axoneme [GO:0005930]	intraciliary transport [GO:0042073];-;axoneme [GO:0005930]
P00558	Phosphoglycerate kinase 1	canonical glycolysis [GO:0061621];cellular response to hypoxia [GO:0071456];chemical synaptic transmission [GO:0007268];epithelial cell differentiation [GO:0030855];gluconeogenesis [GO:0006094];glycolytic process [GO:0006096];muscle cell cellular homeostasis [GO:0046716];myoblast fusion [GO:0007520];negative regulation of angiogenesis [GO:0016525];phosphorylation [GO:0016310];plasminogen activati…	ADP binding [GO:0043531];ATP binding [GO:0005524];phosphoglycerate kinase activity [GO:0004618];protein-disulfide reductase activity [GO:0047134]	cytosol [GO:0005829];extracellular exosome [GO:0070062];extracellular space [GO:0005615];membrane [GO:0016020];membrane raft [GO:0045121]	canonical glycolysis [GO:0061621];cellular response to hypoxia [GO:0071456];chemical synaptic transmission [GO:0007268];epithelial cell differentiation [GO:0030855];gluconeogenesis [GO:0006094];glycolytic process [GO:0006096];muscle cell cellular homeostasis [GO:0046716];myoblast fusion [GO:0007520];negative regulation of angiogenesis [GO:0016525];phosphorylation [GO:0016310];plasminogen activati…
P06493	Cyclin-dependent kinase 1	activation of MAPK activity [GO:0000187];anaphase-promoting complex-dependent catabolic process [GO:0031145];animal organ regeneration [GO:0031100];apoptotic process [GO:0006915];cell aging [GO:0007569];cell division [GO:0051301];cell migration [GO:0016477];cell proliferation [GO:0008283];cellular response to hydrogen peroxide [GO:0070301];centrosome cycle [GO:0007098];chromosome condensation [GO…	ATP binding [GO:0005524];chromatin binding [GO:0003682];cyclin binding [GO:0030332];cyclin-dependent protein kinase activity [GO:0097472];cyclin-dependent protein serine/threonine kinase activity [GO:0004693];histone kinase activity [GO:0035173];Hsp70 protein binding [GO:0030544];protein kinase activity [GO:0004672];protein serine/threonine kinase activity [GO:0004674];RNA polymerase II CTD hepta…	centrosome [GO:0005813];cyclin B1-CDK1 complex [GO:0097125];cyclin-dependent protein kinase holoenzyme complex [GO:0000307];cytoplasm [GO:0005737];cytosol [GO:0005829];endoplasmic reticulum membrane [GO:0005789];extracellular exosome [GO:0070062];membrane [GO:0016020];midbody [GO:0030496];mitochondrial matrix [GO:0005759];mitochondrion [GO:0005739];mitotic spindle [GO:0072686];nuclear chromosome,…	activation of MAPK activity [GO:0000187];anaphase-promoting complex-dependent catabolic process [GO:0031145];animal organ regeneration [GO:0031100];apoptotic process [GO:0006915];cell aging [GO:0007569];cell division [GO:0051301];cell migration [GO:0016477];cell proliferation [GO:0008283];cellular response to hydrogen peroxide [GO:0070301];centrosome cycle [GO:0007098];chromosome condensation [GO…
P07814	Bifunctional glutamate/proline--tRNA ligase	cellular response to insulin stimulus [GO:0032869];cellular response to interferon-gamma [GO:0071346];glutamyl-tRNA aminoacylation [GO:0006424];long-chain fatty acid import [GO:0044539];negative regulation of translation [GO:0017148];prolyl-tRNA aminoacylation [GO:0006433];protein-containing complex assembly [GO:0065003];tRNA aminoacylation for protein translation [GO:0006418]	ATP binding [GO:0005524];glutamate-tRNA ligase activity [GO:0004818];GTPase binding [GO:0051020];identical protein binding [GO:0042802];proline-tRNA ligase activity [GO:0004827];protein homodimerization activity [GO:0042803];RNA stem-loop binding [GO:0035613];zinc ion binding [GO:0008270]	aminoacyl-tRNA synthetase multienzyme complex [GO:0017101];cytoplasm [GO:0005737];cytosol [GO:0005829];GAIT complex [GO:0097452];membrane [GO:0016020];plasma membrane [GO:0005886];ribonucleoprotein complex [GO:1990904]	cellular response to insulin stimulus [GO:0032869];cellular response to interferon-gamma [GO:0071346];glutamyl-tRNA aminoacylation [GO:0006424];long-chain fatty acid import [GO:0044539];negative regulation of translation [GO:0017148];prolyl-tRNA aminoacylation [GO:0006433];protein-containing complex assembly [GO:0065003];tRNA aminoacylation for protein translation [GO:0006418];ATP binding [GO:000…
P08133	Annexin A6	apoptotic signaling pathway [GO:0097190];biomineral tissue development [GO:0031214];calcium ion import [GO:0070509];growth plate cartilage chondrocyte differentiation [GO:0003418];ion transmembrane transport [GO:0034220];mitochondrial calcium ion homeostasis [GO:0051560];negative regulation of sequestering of calcium ion [GO:0051283];neural crest cell migration [GO:0001755];protein homooligomeriz…	actin filament binding [GO:0051015];calcium channel activity [GO:0005262];calcium ion binding [GO:0005509];calcium-dependent phospholipid binding [GO:0005544];calcium-dependent protein binding [GO:0048306];cholesterol binding [GO:0015485];chondroitin sulfate binding [GO:0035374];enzyme binding [GO:0019899];GTP binding [GO:0005525];heparin binding [GO:0008201];ligand-gated ion channel activity [GO…	collagen-containing extracellular matrix [GO:0062023];extracellular exosome [GO:0070062];focal adhesion [GO:0005925];late endosome membrane [GO:0031902];lysosomal membrane [GO:0005765];melanosome [GO:0042470];membrane [GO:0016020];mitochondrion [GO:0005739];perinuclear region of cytoplasm [GO:0048471]	apoptotic signaling pathway [GO:0097190];biomineral tissue development [GO:0031214];calcium ion import [GO:0070509];growth plate cartilage chondrocyte differentiation [GO:0003418];ion transmembrane transport [GO:0034220];mitochondrial calcium ion homeostasis [GO:0051560];negative regulation of sequestering of calcium ion [GO:0051283];neural crest cell migration [GO:0001755];protein homooligomeriz…
P08243	Asparagine synthetase [glutamine-hydrolyzing]	asparagine biosynthetic process [GO:0006529];cellular amino acid biosynthetic process [GO:0008652];cellular response to glucose starvation [GO:0042149];cellular response to hormone stimulus [GO:0032870];glutamine metabolic process [GO:0006541];L-asparagine biosynthetic process [GO:0070981];liver development [GO:0001889];negative regulation of apoptotic process [GO:0043066];PERK-mediated unfolded …	asparagine synthase (glutamine-hydrolyzing) activity [GO:0004066];ATP binding [GO:0005524];cofactor binding [GO:0048037];protein homodimerization activity [GO:0042803]	cytosol [GO:0005829]	asparagine biosynthetic process [GO:0006529];cellular amino acid biosynthetic process [GO:0008652];cellular response to glucose starvation [GO:0042149];cellular response to hormone stimulus [GO:0032870];glutamine metabolic process [GO:0006541];L-asparagine biosynthetic process [GO:0070981];liver development [GO:0001889];negative regulation of apoptotic process [GO:0043066];PERK-mediated unfolded …
P11047	Laminin subunit gamma-1	cell adhesion [GO:0007155];cell migration [GO:0016477];cellular protein metabolic process [GO:0044267];endoderm development [GO:0007492];extracellular matrix disassembly [GO:0022617];extracellular matrix organization [GO:0030198];hemidesmosome assembly [GO:0031581];positive regulation of epithelial cell proliferation [GO:0050679];post-translational protein modification [GO:0043687];protein-contai…	extracellular matrix structural constituent [GO:0005201]	basement membrane [GO:0005604];collagen-containing extracellular matrix [GO:0062023];endoplasmic reticulum lumen [GO:0005788];extracellular exosome [GO:0070062];extracellular region [GO:0005576];extracellular space [GO:0005615];laminin-1 complex [GO:0005606];laminin-10 complex [GO:0043259];laminin-11 complex [GO:0043260]	cell adhesion [GO:0007155];cell migration [GO:0016477];cellular protein metabolic process [GO:0044267];endoderm development [GO:0007492];extracellular matrix disassembly [GO:0022617];extracellular matrix organization [GO:0030198];hemidesmosome assembly [GO:0031581];positive regulation of epithelial cell proliferation [GO:0050679];post-translational protein modification [GO:0043687];protein-contai…
P12004	Proliferating cell nuclear antigen	cell proliferation [GO:0008283];cellular response to hydrogen peroxide [GO:0070301];cellular response to UV [GO:0034644];DNA damage response, detection of DNA damage [GO:0042769];DNA damage response, signal transduction by p53 class mediator resulting in cell cycle arrest [GO:0006977];epithelial cell differentiation [GO:0030855];error-free translesion synthesis [GO:0070987];error-prone translesio…	chromatin binding [GO:0003682];damaged DNA binding [GO:0003684];dinucleotide insertion or deletion binding [GO:0032139];DNA polymerase binding [GO:0070182];DNA polymerase processivity factor activity [GO:0030337];enzyme binding [GO:0019899];estrogen receptor binding [GO:0030331];histone acetyltransferase binding [GO:0035035];identical protein binding [GO:0042802];MutLalpha complex binding [GO:003…	centrosome [GO:0005813];chromatin [GO:0000785];DNA replication factor C complex [GO:0005663];extracellular exosome [GO:0070062];nuclear body [GO:0016604];nuclear chromosome, telomeric region [GO:0000784];nuclear replication fork [GO:0043596];nucleoplasm [GO:0005654];nucleus [GO:0005634];PCNA complex [GO:0043626];PCNA-p21 complex [GO:0070557];replication fork [GO:0005657];replisome [GO:0030894]	cell proliferation [GO:0008283];cellular response to hydrogen peroxide [GO:0070301];cellular response to UV [GO:0034644];DNA damage response, detection of DNA damage [GO:0042769];DNA damage response, signal transduction by p53 class mediator resulting in cell cycle arrest [GO:0006977];epithelial cell differentiation [GO:0030855];error-free translesion synthesis [GO:0070987];error-prone translesio…
P15559	NAD(P)H dehydrogenase [quinone] 1	aging [GO:0007568];cellular response to hydrogen peroxide [GO:0070301];cellular response to metal ion [GO:0071248];negative regulation of apoptotic process [GO:0043066];negative regulation of catalytic activity [GO:0043086];nitric oxide biosynthetic process [GO:0006809];positive regulation of neuron apoptotic process [GO:0043525];regulation of cellular amino acid metabolic process [GO:0006521];re…	cytochrome-b5 reductase activity, acting on NAD(P)H [GO:0004128];electron transfer activity [GO:0009055];identical protein binding [GO:0042802];NAD(P)H dehydrogenase (quinone) activity [GO:0003955];oxidoreductase activity [GO:0016491];RNA binding [GO:0003723];superoxide dismutase activity [GO:0004784]	cytoplasm [GO:0005737];cytosol [GO:0005829];dendrite [GO:0030425];neuronal cell body [GO:0043025]	aging [GO:0007568];cellular response to hydrogen peroxide [GO:0070301];cellular response to metal ion [GO:0071248];negative regulation of apoptotic process [GO:0043066];negative regulation of catalytic activity [GO:0043086];nitric oxide biosynthetic process [GO:0006809];positive regulation of neuron apoptotic process [GO:0043525];regulation of cellular amino acid metabolic process [GO:0006521];re…
P16519	Neuroendocrine convertase 2	enkephalin processing [GO:0034230];insulin processing [GO:0030070];islet amyloid polypeptide processing [GO:0034231];nervous system development [GO:0007399];peptide hormone processing [GO:0016486];protein autoprocessing [GO:0016540];proteolysis [GO:0006508]	protein-containing complex binding [GO:0044877];serine-type endopeptidase activity [GO:0004252]	dendrite [GO:0030425];extracellular space [GO:0005615];intracellular membrane-bounded organelle [GO:0043231];membrane [GO:0016020];nucleus [GO:0005634];perikaryon [GO:0043204];secretory granule [GO:0030141];transport vesicle [GO:0030133]	enkephalin processing [GO:0034230];insulin processing [GO:0030070];islet amyloid polypeptide processing [GO:0034231];nervous system development [GO:0007399];peptide hormone processing [GO:0016486];protein autoprocessing [GO:0016540];proteolysis [GO:0006508];protein-containing complex binding [GO:0044877];serine-type endopeptidase activity [GO:0004252];dendrite [GO:0030425];extracellular space [GO…
P17038	Zinc finger protein 43	-	DNA binding [GO:0003677];DNA-binding transcription factor activity, RNA polymerase II-specific [GO:0000981];metal ion binding [GO:0046872]	nucleus [GO:0005634]	-;DNA binding [GO:0003677];DNA-binding transcription factor activity, RNA polymerase II-specific [GO:0000981];metal ion binding [GO:0046872];nucleus [GO:0005634]
P21108	Ribose-phosphate pyrophosphokinase 3	5-phosphoribose 1-diphosphate biosynthetic process [GO:0006015];nucleoside metabolic process [GO:0009116];nucleotide biosynthetic process [GO:0009165];purine nucleotide biosynthetic process [GO:0006164];ribonucleoside monophosphate biosynthetic process [GO:0009156]	ATP binding [GO:0005524];kinase activity [GO:0016301];magnesium ion binding [GO:0000287];protein homodimerization activity [GO:0042803];ribose phosphate diphosphokinase activity [GO:0004749]	cytoplasm [GO:0005737];ribose phosphate diphosphokinase complex [GO:0002189]	5-phosphoribose 1-diphosphate biosynthetic process [GO:0006015];nucleoside metabolic process [GO:0009116];nucleotide biosynthetic process [GO:0009165];purine nucleotide biosynthetic process [GO:0006164];ribonucleoside monophosphate biosynthetic process [GO:0009156];ATP binding [GO:0005524];kinase activity [GO:0016301];magnesium ion binding [GO:0000287];protein homodimerization activity [GO:004280…
P31942	Heterogeneous nuclear ribonucleoprotein H3	epithelial cell differentiation [GO:0030855];mRNA splicing, via spliceosome [GO:0000398];RNA processing [GO:0006396];RNA splicing [GO:0008380]	RNA binding [GO:0003723]	nucleoplasm [GO:0005654];nucleus [GO:0005634];spliceosomal complex [GO:0005681]	epithelial cell differentiation [GO:0030855];mRNA splicing, via spliceosome [GO:0000398];RNA processing [GO:0006396];RNA splicing [GO:0008380];RNA binding [GO:0003723];nucleoplasm [GO:0005654];nucleus [GO:0005634];spliceosomal complex [GO:0005681]
P34925	Tyrosine-protein kinase RYK	axon guidance [GO:0007411];axonogenesis [GO:0007409];canonical Wnt signaling pathway [GO:0060070];cell differentiation [GO:0030154];cell proliferation in midbrain [GO:0033278];chemorepulsion of dopaminergic neuron axon [GO:0036518];commissural neuron axon guidance [GO:0071679];corpus callosum development [GO:0022038];midbrain dopaminergic neuron differentiation [GO:1904948];negative regulation of…	ATP binding [GO:0005524];coreceptor activity involved in Wnt signaling pathway, planar cell polarity pathway [GO:1904929];frizzled binding [GO:0005109];transmembrane receptor protein tyrosine kinase activity [GO:0004714];transmembrane signaling receptor activity [GO:0004888];Wnt-activated receptor activity [GO:0042813];Wnt-protein binding [GO:0017147]	cytoplasm [GO:0005737];integral component of membrane [GO:0016021];integral component of plasma membrane [GO:0005887];membrane [GO:0016020];nucleus [GO:0005634];plasma membrane [GO:0005886];receptor complex [GO:0043235]	axon guidance [GO:0007411];axonogenesis [GO:0007409];canonical Wnt signaling pathway [GO:0060070];cell differentiation [GO:0030154];cell proliferation in midbrain [GO:0033278];chemorepulsion of dopaminergic neuron axon [GO:0036518];commissural neuron axon guidance [GO:0071679];corpus callosum development [GO:0022038];midbrain dopaminergic neuron differentiation [GO:1904948];negative regulation of…
P42704	Leucine-rich PPR motif-containing protein, mitochondrial	mitochondrion transport along microtubule [GO:0047497];mRNA transport [GO:0051028];negative regulation of mitochondrial RNA catabolic process [GO:0000961];regulation of mitochondrial translation [GO:0070129]	beta-tubulin binding [GO:0048487];microtubule binding [GO:0008017];RNA binding [GO:0003723];single-stranded DNA binding [GO:0003697];ubiquitin protein ligase binding [GO:0031625]	condensed nuclear chromosome [GO:0000794];cytoskeleton [GO:0005856];membrane [GO:0016020];microtubule [GO:0005874];mitochondrial nucleoid [GO:0042645];mitochondrion [GO:0005739];nuclear inner membrane [GO:0005637];nuclear outer membrane [GO:0005640];nucleoplasm [GO:0005654];nucleus [GO:0005634];perinuclear region of cytoplasm [GO:0048471];ribonucleoprotein complex [GO:1990904]	mitochondrion transport along microtubule [GO:0047497];mRNA transport [GO:0051028];negative regulation of mitochondrial RNA catabolic process [GO:0000961];regulation of mitochondrial translation [GO:0070129];beta-tubulin binding [GO:0048487];microtubule binding [GO:0008017];RNA binding [GO:0003723];single-stranded DNA binding [GO:0003697];ubiquitin protein ligase binding [GO:0031625];condensed nu…
P46940	Ras GTPase-activating-like protein IQGAP1	cell migration [GO:0016477];cellular response to calcium ion [GO:0071277];cellular response to epidermal growth factor stimulus [GO:0071364];cellular response to platelet-derived growth factor stimulus [GO:0036120];epidermal growth factor receptor signaling pathway [GO:0007173];fibroblast growth factor receptor signaling pathway [GO:0008543];glomerular visceral epithelial cell development [GO:007…	cadherin binding [GO:0045296];calcium ion binding [GO:0005509];calmodulin binding [GO:0005516];GTPase activator activity [GO:0005096];GTPase inhibitor activity [GO:0005095];mitogen-activated protein kinase binding [GO:0051019];phosphatidylinositol-3,4,5-trisphosphate binding [GO:0005547];protein domain specific binding [GO:0019904];protein kinase binding [GO:0019901];protein phosphatase binding […	actin filament [GO:0005884];axon [GO:0030424];cytoplasm [GO:0005737];cytoplasmic ribonucleoprotein granule [GO:0036464];cytosol [GO:0005829];extracellular exosome [GO:0070062];extrinsic component of cytoplasmic side of plasma membrane [GO:0031234];focal adhesion [GO:0005925];growth cone [GO:0030426];lateral plasma membrane [GO:0016328];membrane raft [GO:0045121];microtubule [GO:0005874];midbody […	cell migration [GO:0016477];cellular response to calcium ion [GO:0071277];cellular response to epidermal growth factor stimulus [GO:0071364];cellular response to platelet-derived growth factor stimulus [GO:0036120];epidermal growth factor receptor signaling pathway [GO:0007173];fibroblast growth factor receptor signaling pathway [GO:0008543];glomerular visceral epithelial cell development [GO:007…
P48643	T-complex protein 1 subunit epsilon	binding of sperm to zona pellucida [GO:0007339];positive regulation of establishment of protein localization to telomere [GO:1904851];positive regulation of protein localization to Cajal body [GO:1904871];positive regulation of telomerase RNA localization to Cajal body [GO:1904874];positive regulation of telomere maintenance via telomerase [GO:0032212];protein folding [GO:0006457];protein stabili…	ATP binding [GO:0005524];beta-tubulin binding [GO:0048487];G-protein beta-subunit binding [GO:0031681];mRNA 3'-UTR binding [GO:0003730];mRNA 5'-UTR binding [GO:0048027];unfolded protein binding [GO:0051082]	cell body [GO:0044297];centrosome [GO:0005813];chaperonin-containing T-complex [GO:0005832];cytosol [GO:0005829];extracellular exosome [GO:0070062];microtubule [GO:0005874];myelin sheath [GO:0043209];nucleolus [GO:0005730]	binding of sperm to zona pellucida [GO:0007339];positive regulation of establishment of protein localization to telomere [GO:1904851];positive regulation of protein localization to Cajal body [GO:1904871];positive regulation of telomerase RNA localization to Cajal body [GO:1904874];positive regulation of telomere maintenance via telomerase [GO:0032212];protein folding [GO:0006457];protein stabili…
P49137	MAP kinase-activated protein kinase 2	3'-UTR-mediated mRNA stabilization [GO:0070935];activation of MAPK activity [GO:0000187];cellular response to DNA damage stimulus [GO:0006974];cellular response to vascular endothelial growth factor stimulus [GO:0035924];inflammatory response [GO:0006954];inner ear development [GO:0048839];intracellular signal transduction [GO:0035556];leukotriene metabolic process [GO:0006691];macropinocytosis […	ATP binding [GO:0005524];calcium-dependent protein serine/threonine kinase activity [GO:0009931];calmodulin-dependent protein kinase activity [GO:0004683];mitogen-activated protein kinase binding [GO:0051019];protein kinase activity [GO:0004672];protein serine/threonine kinase activity [GO:0004674]	centrosome [GO:0005813];cytoplasm [GO:0005737];cytosol [GO:0005829];extracellular exosome [GO:0070062];nucleoplasm [GO:0005654];nucleus [GO:0005634]	3'-UTR-mediated mRNA stabilization [GO:0070935];activation of MAPK activity [GO:0000187];cellular response to DNA damage stimulus [GO:0006974];cellular response to vascular endothelial growth factor stimulus [GO:0035924];inflammatory response [GO:0006954];inner ear development [GO:0048839];intracellular signal transduction [GO:0035556];leukotriene metabolic process [GO:0006691];macropinocytosis […
P53804	E3 ubiquitin-protein ligase TTC3	protein K48-linked ubiquitination [GO:0070936];ubiquitin-dependent protein catabolic process [GO:0006511]	metal ion binding [GO:0046872];ubiquitin-protein transferase activity [GO:0004842]	cytosol [GO:0005829];nucleolus [GO:0005730];nucleus [GO:0005634]	protein K48-linked ubiquitination [GO:0070936];ubiquitin-dependent protein catabolic process [GO:0006511];metal ion binding [GO:0046872];ubiquitin-protein transferase activity [GO:0004842];cytosol [GO:0005829];nucleolus [GO:0005730];nucleus [GO:0005634]
P57055	Protein ripply3	heart development [GO:0007507];negative regulation of cell proliferation [GO:0008285];negative regulation of transcription by RNA polymerase II [GO:0000122];pharyngeal system development [GO:0060037]	-	nucleus [GO:0005634]	heart development [GO:0007507];negative regulation of cell proliferation [GO:0008285];negative regulation of transcription by RNA polymerase II [GO:0000122];pharyngeal system development [GO:0060037];-;nucleus [GO:0005634]
P62318	Small nuclear ribonucleoprotein Sm D3	histone mRNA metabolic process [GO:0008334];import into nucleus [GO:0051170];mRNA splicing, via spliceosome [GO:0000398];protein methylation [GO:0006479];RNA splicing [GO:0008380];spliceosomal snRNP assembly [GO:0000387];termination of RNA polymerase II transcription [GO:0006369]	enzyme binding [GO:0019899];histone pre-mRNA DCP binding [GO:0071208];RNA binding [GO:0003723];telomerase RNA binding [GO:0070034];U1 snRNP binding [GO:1990446];U2 snRNA binding [GO:0030620];U7 snRNA binding [GO:0071209]	catalytic step 2 spliceosome [GO:0071013];commitment complex [GO:0000243];cytosol [GO:0005829];methylosome [GO:0034709];nuclear body [GO:0016604];nucleoplasm [GO:0005654];nucleus [GO:0005634];pICln-Sm protein complex [GO:0034715];small nuclear ribonucleoprotein complex [GO:0030532];SMN-Sm protein complex [GO:0034719];spliceosomal complex [GO:0005681];telomerase holoenzyme complex [GO:0005697];U1 …	histone mRNA metabolic process [GO:0008334];import into nucleus [GO:0051170];mRNA splicing, via spliceosome [GO:0000398];protein methylation [GO:0006479];RNA splicing [GO:0008380];spliceosomal snRNP assembly [GO:0000387];termination of RNA polymerase II transcription [GO:0006369];enzyme binding [GO:0019899];histone pre-mRNA DCP binding [GO:0071208];RNA binding [GO:0003723];telomerase RNA binding …
P62906	60S ribosomal protein L10a	cytoplasmic translation [GO:0002181];maturation of LSU-rRNA [GO:0000470];nuclear-transcribed mRNA catabolic process, nonsense-mediated decay [GO:0000184];SRP-dependent cotranslational protein targeting to membrane [GO:0006614];translation [GO:0006412];translational initiation [GO:0006413]	RNA binding [GO:0003723];structural constituent of ribosome [GO:0003735]	cytosol [GO:0005829];cytosolic large ribosomal subunit [GO:0022625];extracellular exosome [GO:0070062];focal adhesion [GO:0005925];membrane [GO:0016020];nucleus [GO:0005634];polysomal ribosome [GO:0042788]	cytoplasmic translation [GO:0002181];maturation of LSU-rRNA [GO:0000470];nuclear-transcribed mRNA catabolic process, nonsense-mediated decay [GO:0000184];SRP-dependent cotranslational protein targeting to membrane [GO:0006614];translation [GO:0006412];translational initiation [GO:0006413];RNA binding [GO:0003723];structural constituent of ribosome [GO:0003735];cytosol [GO:0005829];cytosolic large…
P63173	60S ribosomal protein L38	90S preribosome assembly [GO:0034463];axial mesoderm development [GO:0048318];cytoplasmic translation [GO:0002181];middle ear morphogenesis [GO:0042474];nuclear-transcribed mRNA catabolic process, nonsense-mediated decay [GO:0000184];ossification [GO:0001503];regulation of translation [GO:0006417];sensory perception of sound [GO:0007605];skeletal system development [GO:0001501];SRP-dependent cotr…	RNA binding [GO:0003723];structural constituent of ribosome [GO:0003735]	cytosol [GO:0005829];cytosolic large ribosomal subunit [GO:0022625];eukaryotic 80S initiation complex [GO:0033291];focal adhesion [GO:0005925];polysomal ribosome [GO:0042788];postsynaptic density [GO:0014069]	90S preribosome assembly [GO:0034463];axial mesoderm development [GO:0048318];cytoplasmic translation [GO:0002181];middle ear morphogenesis [GO:0042474];nuclear-transcribed mRNA catabolic process, nonsense-mediated decay [GO:0000184];ossification [GO:0001503];regulation of translation [GO:0006417];sensory perception of sound [GO:0007605];skeletal system development [GO:0001501];SRP-dependent cotr…
P67812	Signal peptidase complex catalytic subunit SEC11A	signal peptide processing [GO:0006465]	peptidase activity [GO:0008233];serine-type peptidase activity [GO:0008236]	endoplasmic reticulum membrane [GO:0005789];integral component of membrane [GO:0016021];organelle membrane [GO:0031090];signal peptidase complex [GO:0005787]	signal peptide processing [GO:0006465];peptidase activity [GO:0008233];serine-type peptidase activity [GO:0008236];endoplasmic reticulum membrane [GO:0005789];integral component of membrane [GO:0016021];organelle membrane [GO:0031090];signal peptidase complex [GO:0005787]
P78527	DNA-dependent protein kinase catalytic subunit	activation of innate immune response [GO:0002218];B cell lineage commitment [GO:0002326];brain development [GO:0007420];cell proliferation [GO:0008283];cellular protein modification process [GO:0006464];cellular response to DNA damage stimulus [GO:0006974];cellular response to insulin stimulus [GO:0032869];double-strand break repair [GO:0006302];double-strand break repair via alternative nonhomol…	ATP binding [GO:0005524];DNA-dependent protein kinase activity [GO:0004677];double-stranded DNA binding [GO:0003690];enzyme binding [GO:0019899];protein domain specific binding [GO:0019904];protein kinase activity [GO:0004672];protein serine/threonine kinase activity [GO:0004674];RNA binding [GO:0003723];transcription factor binding [GO:0008134]	cytosol [GO:0005829];DNA-dependent protein kinase-DNA ligase 4 complex [GO:0005958];membrane [GO:0016020];nonhomologous end joining complex [GO:0070419];nuclear chromosome, telomeric region [GO:0000784];nucleolus [GO:0005730];nucleoplasm [GO:0005654];nucleus [GO:0005634];protein-containing complex [GO:0032991];protein-DNA complex [GO:0032993];transcription factor complex [GO:0005667]	activation of innate immune response [GO:0002218];B cell lineage commitment [GO:0002326];brain development [GO:0007420];cell proliferation [GO:0008283];cellular protein modification process [GO:0006464];cellular response to DNA damage stimulus [GO:0006974];cellular response to insulin stimulus [GO:0032869];double-strand break repair [GO:0006302];double-strand break repair via alternative nonhomol…
P84090	Enhancer of rudimentary homolog	cell cycle [GO:0007049];nucleobase-containing compound metabolic process [GO:0006139];positive regulation of Notch signaling pathway [GO:0045747];pyrimidine nucleoside metabolic process [GO:0006213];pyrimidine nucleotide biosynthetic process [GO:0006221]	methyl-CpG binding [GO:0008327];RNA binding [GO:0003723]	methylosome [GO:0034709];midbody [GO:0030496]	cell cycle [GO:0007049];nucleobase-containing compound metabolic process [GO:0006139];positive regulation of Notch signaling pathway [GO:0045747];pyrimidine nucleoside metabolic process [GO:0006213];pyrimidine nucleotide biosynthetic process [GO:0006221];methyl-CpG binding [GO:0008327];RNA binding [GO:0003723];methylosome [GO:0034709];midbody [GO:0030496]
Q07021	Complement component 1 Q subcomponent-binding protein, mitochondrial	apoptotic process [GO:0006915];blood coagulation, intrinsic pathway [GO:0007597];complement activation, classical pathway [GO:0006958];immune response [GO:0006955];innate immune response [GO:0045087];mature ribosome assembly [GO:0042256];mRNA processing [GO:0006397];negative regulation of defense response to virus [GO:0050687];negative regulation of interferon-gamma production [GO:0032689];negati…	adrenergic receptor binding [GO:0031690];complement component C1q binding [GO:0001849];hyaluronic acid binding [GO:0005540];kininogen binding [GO:0030984];mitochondrial ribosome binding [GO:0097177];mRNA binding [GO:0003729];protein kinase C binding [GO:0005080];transcription corepressor activity [GO:0003714];transcription factor binding [GO:0008134];translation activator activity [GO:0008494]	cell surface [GO:0009986];cytoplasm [GO:0005737];cytosol [GO:0005829];extracellular space [GO:0005615];GABA-ergic synapse [GO:0098982];glutamatergic synapse [GO:0098978];membrane [GO:0016020];mitochondrial matrix [GO:0005759];mitochondrion [GO:0005739];nucleolus [GO:0005730];nucleus [GO:0005634];plasma membrane [GO:0005886];presynaptic active zone [GO:0048786]	apoptotic process [GO:0006915];blood coagulation, intrinsic pathway [GO:0007597];complement activation, classical pathway [GO:0006958];immune response [GO:0006955];innate immune response [GO:0045087];mature ribosome assembly [GO:0042256];mRNA processing [GO:0006397];negative regulation of defense response to virus [GO:0050687];negative regulation of interferon-gamma production [GO:0032689];negati…
Q13045	Protein flightless-1 homolog	actin cytoskeleton organization [GO:0030036];actin filament severing [GO:0051014];multicellular organism development [GO:0007275]	actin binding [GO:0003779];actin filament binding [GO:0051015]	brush border [GO:0005903];cytosol [GO:0005829];focal adhesion [GO:0005925];microtubule organizing center [GO:0005815];nucleoplasm [GO:0005654]	actin cytoskeleton organization [GO:0030036];actin filament severing [GO:0051014];multicellular organism development [GO:0007275];actin binding [GO:0003779];actin filament binding [GO:0051015];brush border [GO:0005903];cytosol [GO:0005829];focal adhesion [GO:0005925];microtubule organizing center [GO:0005815];nucleoplasm [GO:0005654]
Q13075	Baculoviral IAP repeat-containing protein 1	inflammatory response [GO:0006954];innate immune response [GO:0045087];negative regulation of apoptotic process [GO:0043066];negative regulation of cysteine-type endopeptidase activity involved in apoptotic process [GO:0043154];negative regulation of neuron apoptotic process [GO:0043524];nervous system development [GO:0007399]	ATP binding [GO:0005524];cysteine-type endopeptidase inhibitor activity involved in apoptotic process [GO:0043027];metal ion binding [GO:0046872]	basolateral plasma membrane [GO:0016323];cytoplasm [GO:0005737]	inflammatory response [GO:0006954];innate immune response [GO:0045087];negative regulation of apoptotic process [GO:0043066];negative regulation of cysteine-type endopeptidase activity involved in apoptotic process [GO:0043154];negative regulation of neuron apoptotic process [GO:0043524];nervous system development [GO:0007399];ATP binding [GO:0005524];cysteine-type endopeptidase inhibitor activit…
Q13200	26S proteasome non-ATPase regulatory subunit 2	neutrophil degranulation [GO:0043312];post-translational protein modification [GO:0043687];proteasome-mediated ubiquitin-dependent protein catabolic process [GO:0043161];protein deubiquitination [GO:0016579];regulation of protein catabolic process [GO:0042176]	enzyme regulator activity [GO:0030234]	cytosol [GO:0005829];extracellular exosome [GO:0070062];extracellular region [GO:0005576];ficolin-1-rich granule lumen [GO:1904813];membrane [GO:0016020];nucleoplasm [GO:0005654];nucleus [GO:0005634];proteasome accessory complex [GO:0022624];proteasome complex [GO:0000502];proteasome regulatory particle [GO:0005838];proteasome regulatory particle, base subcomplex [GO:0008540];proteasome storage g…	neutrophil degranulation [GO:0043312];post-translational protein modification [GO:0043687];proteasome-mediated ubiquitin-dependent protein catabolic process [GO:0043161];protein deubiquitination [GO:0016579];regulation of protein catabolic process [GO:0042176];enzyme regulator activity [GO:0030234];cytosol [GO:0005829];extracellular exosome [GO:0070062];extracellular region [GO:0005576];ficolin-1…
Q13217	DnaJ homolog subfamily C member 3	cellular protein metabolic process [GO:0044267];cellular response to cold [GO:0070417];defense response to virus [GO:0051607];IRE1-mediated unfolded protein response [GO:0036498];negative regulation of apoptotic process [GO:0043066];negative regulation of endoplasmic reticulum stress-induced eIF2 alpha phosphorylation [GO:1903912];neutrophil degranulation [GO:0043312];positive regulation of trans…	chaperone binding [GO:0051087];misfolded protein binding [GO:0051787];protein kinase binding [GO:0019901];protein kinase inhibitor activity [GO:0004860];unfolded protein binding [GO:0051082]	azurophil granule lumen [GO:0035578];cytoplasm [GO:0005737];cytosol [GO:0005829];endoplasmic reticulum [GO:0005783];endoplasmic reticulum lumen [GO:0005788];extracellular exosome [GO:0070062];extracellular region [GO:0005576];extracellular vesicle [GO:1903561];membrane [GO:0016020];smooth endoplasmic reticulum [GO:0005790]	cellular protein metabolic process [GO:0044267];cellular response to cold [GO:0070417];defense response to virus [GO:0051607];IRE1-mediated unfolded protein response [GO:0036498];negative regulation of apoptotic process [GO:0043066];negative regulation of endoplasmic reticulum stress-induced eIF2 alpha phosphorylation [GO:1903912];neutrophil degranulation [GO:0043312];positive regulation of trans…
Q13415	Origin recognition complex subunit 1	DNA replication [GO:0006260];DNA replication initiation [GO:0006270];G1/S transition of mitotic cell cycle [GO:0000082];mitotic cell cycle [GO:0000278];mitotic DNA replication checkpoint [GO:0033314];regulation of transcription involved in G1/S transition of mitotic cell cycle [GO:0000083]	ATP binding [GO:0005524];chromatin binding [GO:0003682];DNA binding [GO:0003677];DNA replication origin binding [GO:0003688];metal ion binding [GO:0046872]	cytosol [GO:0005829];nuclear chromosome, telomeric region [GO:0000784];nuclear origin of replication recognition complex [GO:0005664];nucleolus [GO:0005730];nucleoplasm [GO:0005654];nucleus [GO:0005634];origin recognition complex [GO:0000808];plasma membrane [GO:0005886]	DNA replication [GO:0006260];DNA replication initiation [GO:0006270];G1/S transition of mitotic cell cycle [GO:0000082];mitotic cell cycle [GO:0000278];mitotic DNA replication checkpoint [GO:0033314];regulation of transcription involved in G1/S transition of mitotic cell cycle [GO:0000083];ATP binding [GO:0005524];chromatin binding [GO:0003682];DNA binding [GO:0003677];DNA replication origin bind…
Q13435	Splicing factor 3B subunit 2	mRNA processing [GO:0006397];mRNA splicing, via spliceosome [GO:0000398];RNA splicing [GO:0008380];viral process [GO:0016032]	RNA binding [GO:0003723]	catalytic step 2 spliceosome [GO:0071013];nuclear speck [GO:0016607];nucleoplasm [GO:0005654];spliceosomal complex [GO:0005681];U12-type spliceosomal complex [GO:0005689];U2 snRNP [GO:0005686]	mRNA processing [GO:0006397];mRNA splicing, via spliceosome [GO:0000398];RNA splicing [GO:0008380];viral process [GO:0016032];RNA binding [GO:0003723];catalytic step 2 spliceosome [GO:0071013];nuclear speck [GO:0016607];nucleoplasm [GO:0005654];spliceosomal complex [GO:0005681];U12-type spliceosomal complex [GO:0005689];U2 snRNP [GO:0005686]
Q13573	SNW domain-containing protein 1	cellular response to retinoic acid [GO:0071300];intrinsic apoptotic signaling pathway in response to DNA damage by p53 class mediator [GO:0042771];mRNA splicing, via spliceosome [GO:0000398];negative regulation of transcription by RNA polymerase II [GO:0000122];negative regulation of transcription, DNA-templated [GO:0045892];Notch signaling pathway [GO:0007219];positive regulation by host of vira…	androgen receptor binding [GO:0050681];enzyme binding [GO:0019899];Notch binding [GO:0005112];nuclear hormone receptor binding [GO:0035257];retinoic acid receptor binding [GO:0042974];RNA binding [GO:0003723];SMAD binding [GO:0046332];transcription coactivator activity [GO:0003713];transcription corepressor activity [GO:0003714];vitamin D receptor binding [GO:0042809]	catalytic step 2 spliceosome [GO:0071013];nuclear body [GO:0016604];nuclear matrix [GO:0016363];nuclear speck [GO:0016607];nucleoplasm [GO:0005654];nucleus [GO:0005634];spliceosomal complex [GO:0005681];U2-type catalytic step 2 spliceosome [GO:0071007]	cellular response to retinoic acid [GO:0071300];intrinsic apoptotic signaling pathway in response to DNA damage by p53 class mediator [GO:0042771];mRNA splicing, via spliceosome [GO:0000398];negative regulation of transcription by RNA polymerase II [GO:0000122];negative regulation of transcription, DNA-templated [GO:0045892];Notch signaling pathway [GO:0007219];positive regulation by host of vira…
Q14498	RNA-binding protein 39	mRNA processing [GO:0006397];RNA processing [GO:0006396];RNA splicing [GO:0008380]	RNA binding [GO:0003723]	microtubule cytoskeleton [GO:0015630];microtubule organizing center [GO:0005815];nuclear speck [GO:0016607];nucleoplasm [GO:0005654];protein-containing complex [GO:0032991]	mRNA processing [GO:0006397];RNA processing [GO:0006396];RNA splicing [GO:0008380];RNA binding [GO:0003723];microtubule cytoskeleton [GO:0015630];microtubule organizing center [GO:0005815];nuclear speck [GO:0016607];nucleoplasm [GO:0005654];protein-containing complex [GO:0032991]
Q14D04	Ventricular zone-expressed PH domain-containing protein homolog 1	-	-	plasma membrane [GO:0005886]	-;-;plasma membrane [GO:0005886]
Q15050	Ribosome biogenesis regulatory protein homolog	endonucleolytic cleavage in ITS1 to separate SSU-rRNA from 5.8S rRNA and LSU-rRNA from tricistronic rRNA transcript (SSU-rRNA, 5.8S rRNA, LSU-rRNA) [GO:0000447];hematopoietic progenitor cell differentiation [GO:0002244];mitotic metaphase plate congression [GO:0007080];protein localization to nucleolus [GO:1902570];regulation of signal transduction by p53 class mediator [GO:1901796];ribosomal larg…	5S rRNA binding [GO:0008097];RNA binding [GO:0003723]	condensed nuclear chromosome [GO:0000794];endoplasmic reticulum [GO:0005783];fibrillar center [GO:0001650];nucleolus [GO:0005730];nucleus [GO:0005634];preribosome, large subunit precursor [GO:0030687]	endonucleolytic cleavage in ITS1 to separate SSU-rRNA from 5.8S rRNA and LSU-rRNA from tricistronic rRNA transcript (SSU-rRNA, 5.8S rRNA, LSU-rRNA) [GO:0000447];hematopoietic progenitor cell differentiation [GO:0002244];mitotic metaphase plate congression [GO:0007080];protein localization to nucleolus [GO:1902570];regulation of signal transduction by p53 class mediator [GO:1901796];ribosomal larg…
Q15084	Protein disulfide-isomerase A6	cell redox homeostasis [GO:0045454];cellular protein metabolic process [GO:0044267];IRE1-mediated unfolded protein response [GO:0036498];post-translational protein modification [GO:0043687];protein folding [GO:0006457]	peptide disulfide oxidoreductase activity [GO:0015037];protein disulfide isomerase activity [GO:0003756]	cytosol [GO:0005829];endoplasmic reticulum [GO:0005783];endoplasmic reticulum chaperone complex [GO:0034663];endoplasmic reticulum lumen [GO:0005788];endoplasmic reticulum membrane [GO:0005789];endoplasmic reticulum-Golgi intermediate compartment [GO:0005793];extracellular exosome [GO:0070062];extracellular space [GO:0005615];melanosome [GO:0042470];plasma membrane [GO:0005886]	cell redox homeostasis [GO:0045454];cellular protein metabolic process [GO:0044267];IRE1-mediated unfolded protein response [GO:0036498];post-translational protein modification [GO:0043687];protein folding [GO:0006457];peptide disulfide oxidoreductase activity [GO:0015037];protein disulfide isomerase activity [GO:0003756];cytosol [GO:0005829];endoplasmic reticulum [GO:0005783];endoplasmic reticul…
Q15758	Neutral amino acid transporter B(0)	amino acid transport [GO:0006865];glutamine secretion [GO:0010585];glutamine transport [GO:0006868];L-glutamine import across plasma membrane [GO:1903803];neutral amino acid transport [GO:0015804];protein homotrimerization [GO:0070207]	amino acid transmembrane transporter activity [GO:0015171];L-glutamine transmembrane transporter activity [GO:0015186];L-serine transmembrane transporter activity [GO:0015194];metal ion binding [GO:0046872];neutral amino acid transmembrane transporter activity [GO:0015175];signaling receptor activity [GO:0038023];symporter activity [GO:0015293];virus receptor activity [GO:0001618]	extracellular exosome [GO:0070062];integral component of membrane [GO:0016021];integral component of plasma membrane [GO:0005887];melanosome [GO:0042470];membrane [GO:0016020];plasma membrane [GO:0005886]	amino acid transport [GO:0006865];glutamine secretion [GO:0010585];glutamine transport [GO:0006868];L-glutamine import across plasma membrane [GO:1903803];neutral amino acid transport [GO:0015804];protein homotrimerization [GO:0070207];amino acid transmembrane transporter activity [GO:0015171];L-glutamine transmembrane transporter activity [GO:0015186];L-serine transmembrane transporter activity …
Q17RC7	Exocyst complex component 3-like protein 4	exocyst localization [GO:0051601];exocytosis [GO:0006887]	SNARE binding [GO:0000149]	exocyst [GO:0000145]	exocyst localization [GO:0051601];exocytosis [GO:0006887];SNARE binding [GO:0000149];exocyst [GO:0000145]
Q2M389	WASH complex subunit 4	endosomal transport [GO:0016197];endosome organization [GO:0007032];protein transport [GO:0015031]	-	early endosome [GO:0005769];endosome [GO:0005768];nucleoplasm [GO:0005654];WASH complex [GO:0071203]	endosomal transport [GO:0016197];endosome organization [GO:0007032];protein transport [GO:0015031];-;early endosome [GO:0005769];endosome [GO:0005768];nucleoplasm [GO:0005654];WASH complex [GO:0071203]
Q2Q1W2	E3 ubiquitin-protein ligase TRIM71	3'-UTR-mediated mRNA destabilization [GO:0061158];fibroblast growth factor receptor signaling pathway [GO:0008543];G1/S transition of mitotic cell cycle [GO:0000082];miRNA mediated inhibition of translation [GO:0035278];miRNA metabolic process [GO:0010586];negative regulation of translation [GO:0017148];neural tube closure [GO:0001843];neural tube development [GO:0021915];positive regulation of g…	miRNA binding [GO:0035198];translation repressor activity [GO:0030371];ubiquitin protein ligase activity [GO:0061630];ubiquitin-protein transferase activity [GO:0004842];zinc ion binding [GO:0008270]	P-body [GO:0000932]	3'-UTR-mediated mRNA destabilization [GO:0061158];fibroblast growth factor receptor signaling pathway [GO:0008543];G1/S transition of mitotic cell cycle [GO:0000082];miRNA mediated inhibition of translation [GO:0035278];miRNA metabolic process [GO:0010586];negative regulation of translation [GO:0017148];neural tube closure [GO:0001843];neural tube development [GO:0021915];positive regulation of g…
Q58F21	Bromodomain testis-specific protein	cell differentiation [GO:0030154];chromatin remodeling [GO:0006338];histone displacement [GO:0001207];male meiosis I [GO:0007141];male meiotic nuclear division [GO:0007140];mRNA processing [GO:0006397];positive regulation of transcription involved in meiotic cell cycle [GO:0051039];regulation of RNA splicing [GO:0043484];regulation of transcription, DNA-templated [GO:0006355];RNA splicing [GO:000…	histone binding [GO:0042393];lysine-acetylated histone binding [GO:0070577];transcription coactivator activity [GO:0003713]	nucleus [GO:0005634]	cell differentiation [GO:0030154];chromatin remodeling [GO:0006338];histone displacement [GO:0001207];male meiosis I [GO:0007141];male meiotic nuclear division [GO:0007140];mRNA processing [GO:0006397];positive regulation of transcription involved in meiotic cell cycle [GO:0051039];regulation of RNA splicing [GO:0043484];regulation of transcription, DNA-templated [GO:0006355];RNA splicing [GO:000…
Q5BKZ1	DBIRD complex subunit ZNF326	mRNA processing [GO:0006397];regulation of DNA-templated transcription, elongation [GO:0032784];regulation of RNA splicing [GO:0043484];RNA splicing [GO:0008380]	DNA binding [GO:0003677];metal ion binding [GO:0046872];RNA binding [GO:0003723];RNA polymerase II complex binding [GO:0000993]	DBIRD complex [GO:0044609];intracellular membrane-bounded organelle [GO:0043231];nuclear matrix [GO:0016363];nucleoplasm [GO:0005654]	mRNA processing [GO:0006397];regulation of DNA-templated transcription, elongation [GO:0032784];regulation of RNA splicing [GO:0043484];RNA splicing [GO:0008380];DNA binding [GO:0003677];metal ion binding [GO:0046872];RNA binding [GO:0003723];RNA polymerase II complex binding [GO:0000993];DBIRD complex [GO:0044609];intracellular membrane-bounded organelle [GO:0043231];nuclear matrix [GO:0016363];…
Q5JTV8	Torsin-1A-interacting protein 1	nuclear membrane organization [GO:0071763];positive regulation of ATPase activity [GO:0032781];protein localization to nucleus [GO:0034504]	ATPase activator activity [GO:0001671];ATPase binding [GO:0051117];cytoskeletal protein binding [GO:0008092];lamin binding [GO:0005521]	integral component of membrane [GO:0016021];nuclear inner membrane [GO:0005637];nuclear membrane [GO:0031965];nucleus [GO:0005634]	nuclear membrane organization [GO:0071763];positive regulation of ATPase activity [GO:0032781];protein localization to nucleus [GO:0034504];ATPase activator activity [GO:0001671];ATPase binding [GO:0051117];cytoskeletal protein binding [GO:0008092];lamin binding [GO:0005521];integral component of membrane [GO:0016021];nuclear inner membrane [GO:0005637];nuclear membrane [GO:0031965];nucleus [GO:0…
Q5TC82	Roquin-1	3'-UTR-mediated mRNA destabilization [GO:0061158];B cell homeostasis [GO:0001782];cellular response to interleukin-1 [GO:0071347];cytoplasmic mRNA processing body assembly [GO:0033962];lymph node development [GO:0048535];negative regulation of activated T cell proliferation [GO:0046007];negative regulation of B cell proliferation [GO:0030889];negative regulation of germinal center formation [GO:0…	double-stranded RNA binding [GO:0003725];miRNA binding [GO:0035198];mRNA 3'-UTR binding [GO:0003730];RNA binding [GO:0003723];RNA stem-loop binding [GO:0035613];ubiquitin protein ligase activity [GO:0061630];ubiquitin-protein transferase activity [GO:0004842];zinc ion binding [GO:0008270]	cytoplasmic stress granule [GO:0010494];P-body [GO:0000932]	3'-UTR-mediated mRNA destabilization [GO:0061158];B cell homeostasis [GO:0001782];cellular response to interleukin-1 [GO:0071347];cytoplasmic mRNA processing body assembly [GO:0033962];lymph node development [GO:0048535];negative regulation of activated T cell proliferation [GO:0046007];negative regulation of B cell proliferation [GO:0030889];negative regulation of germinal center formation [GO:0…
Q5TH74	O(6)-methylguanine-induced apoptosis 2	positive regulation of apoptotic process [GO:0043065];positive regulation of mitochondrial membrane permeability involved in apoptotic process [GO:1902110];positive regulation of protein homodimerization activity [GO:0090073]	-	intracellular [GO:0005622];mitochondrion [GO:0005739];nucleus [GO:0005634]	positive regulation of apoptotic process [GO:0043065];positive regulation of mitochondrial membrane permeability involved in apoptotic process [GO:1902110];positive regulation of protein homodimerization activity [GO:0090073];-;intracellular [GO:0005622];mitochondrion [GO:0005739];nucleus [GO:0005634]
Q5VTA0	PRAME family member 17	negative regulation of apoptotic process [GO:0043066];negative regulation of cell differentiation [GO:0045596];negative regulation of transcription, DNA-templated [GO:0045892];positive regulation of cell proliferation [GO:0008284]	-	cytoplasm [GO:0005737]	negative regulation of apoptotic process [GO:0043066];negative regulation of cell differentiation [GO:0045596];negative regulation of transcription, DNA-templated [GO:0045892];positive regulation of cell proliferation [GO:0008284];-;cytoplasm [GO:0005737]
Q66GS9	Centrosomal protein of 135 kDa	centriole replication [GO:0007099];centriole-centriole cohesion [GO:0010457];ciliary basal body-plasma membrane docking [GO:0097711];G2/M transition of mitotic cell cycle [GO:0000086];positive regulation of establishment of protein localization [GO:1904951];positive regulation of non-motile cilium assembly [GO:1902857];regulation of G2/M transition of mitotic cell cycle [GO:0010389]	protein C-terminus binding [GO:0008022]	centriole [GO:0005814];centrosome [GO:0005813];cytosol [GO:0005829]	centriole replication [GO:0007099];centriole-centriole cohesion [GO:0010457];ciliary basal body-plasma membrane docking [GO:0097711];G2/M transition of mitotic cell cycle [GO:0000086];positive regulation of establishment of protein localization [GO:1904951];positive regulation of non-motile cilium assembly [GO:1902857];regulation of G2/M transition of mitotic cell cycle [GO:0010389];protein C-ter…
Q68DX3	FERM and PDZ domain-containing protein 2	bicellular tight junction assembly [GO:0070830]	1-phosphatidylinositol binding [GO:0005545]	basolateral plasma membrane [GO:0016323];bicellular tight junction [GO:0005923];cytoplasm [GO:0005737];cytoskeleton [GO:0005856]	bicellular tight junction assembly [GO:0070830];1-phosphatidylinositol binding [GO:0005545];basolateral plasma membrane [GO:0016323];bicellular tight junction [GO:0005923];cytoplasm [GO:0005737];cytoskeleton [GO:0005856]
Q69YQ0	Cytospin-A	actin cytoskeleton organization [GO:0030036];cell adhesion [GO:0007155];cell cycle [GO:0007049];cell division [GO:0051301]	-	actin cytoskeleton [GO:0015629];cytosol [GO:0005829];filamentous actin [GO:0031941];gap junction [GO:0005921];microtubule organizing center [GO:0005815];spindle [GO:0005819]	actin cytoskeleton organization [GO:0030036];cell adhesion [GO:0007155];cell cycle [GO:0007049];cell division [GO:0051301];-;actin cytoskeleton [GO:0015629];cytosol [GO:0005829];filamentous actin [GO:0031941];gap junction [GO:0005921];microtubule organizing center [GO:0005815];spindle [GO:0005819]
Q6TFL3	Coiled-coil domain-containing protein 171	-	-	-	-
Q6ZMY6	WD repeat-containing protein 88	-	-	-	-
Q6ZSY5	Protein phosphatase 1 regulatory subunit 3F	regulation of glycogen (starch) synthase activity [GO:2000465];regulation of glycogen biosynthetic process [GO:0005979]	glycogen binding [GO:2001069];protein phosphatase binding [GO:0019903]	integral component of membrane [GO:0016021];membrane [GO:0016020]	regulation of glycogen (starch) synthase activity [GO:2000465];regulation of glycogen biosynthetic process [GO:0005979];glycogen binding [GO:2001069];protein phosphatase binding [GO:0019903];integral component of membrane [GO:0016021];membrane [GO:0016020]
Q7RTU4	Class A basic helix-loop-helix protein 9	multicellular organism development [GO:0007275]	DNA binding [GO:0003677];DNA-binding transcription factor activity, RNA polymerase II-specific [GO:0000981];protein heterodimerization activity [GO:0046982]	cytoplasm [GO:0005737];nucleus [GO:0005634]	multicellular organism development [GO:0007275];DNA binding [GO:0003677];DNA-binding transcription factor activity, RNA polymerase II-specific [GO:0000981];protein heterodimerization activity [GO:0046982];cytoplasm [GO:0005737];nucleus [GO:0005634]
Q7Z2K8	G protein-regulated inducer of neurite outgrowth 1	neuron projection development [GO:0031175]	phosphoprotein binding [GO:0051219]	growth cone [GO:0030426];plasma membrane [GO:0005886]	neuron projection development [GO:0031175];phosphoprotein binding [GO:0051219];growth cone [GO:0030426];plasma membrane [GO:0005886]
Q86T24	Transcriptional regulator Kaiso	intracellular signal transduction [GO:0035556];negative regulation of transcription, DNA-templated [GO:0045892];Wnt signaling pathway [GO:0016055]	DNA-binding transcription factor activity, RNA polymerase II-specific [GO:0000981];metal ion binding [GO:0046872];methyl-CpG binding [GO:0008327];sequence-specific DNA binding [GO:0043565]	cytosol [GO:0005829];nucleolus [GO:0005730];nucleoplasm [GO:0005654];nucleus [GO:0005634];plasma membrane [GO:0005886]	intracellular signal transduction [GO:0035556];negative regulation of transcription, DNA-templated [GO:0045892];Wnt signaling pathway [GO:0016055];DNA-binding transcription factor activity, RNA polymerase II-specific [GO:0000981];metal ion binding [GO:0046872];methyl-CpG binding [GO:0008327];sequence-specific DNA binding [GO:0043565];cytosol [GO:0005829];nucleolus [GO:0005730];nucleoplasm [GO:000…
Q86US8	Telomerase-binding protein EST1A	mRNA export from nucleus [GO:0006406];negative regulation of telomere capping [GO:1904354];nuclear-transcribed mRNA catabolic process, nonsense-mediated decay [GO:0000184];regulation of dephosphorylation [GO:0035303];regulation of RNA stability [GO:0043487];regulation of telomerase activity [GO:0051972];regulation of telomere maintenance [GO:0032204];regulation of telomere maintenance via telomer…	DNA polymerase binding [GO:0070182];endoribonuclease activity [GO:0004521];metal ion binding [GO:0046872];ribonuclease activity [GO:0004540];ribonucleoprotein complex binding [GO:0043021];RNA binding [GO:0003723];telomerase RNA binding [GO:0070034];telomeric DNA binding [GO:0042162]	chromosome, telomeric region [GO:0000781];cytoplasm [GO:0005737];cytosol [GO:0005829];nucleolus [GO:0005730];nucleus [GO:0005634];telomerase holoenzyme complex [GO:0005697]	mRNA export from nucleus [GO:0006406];negative regulation of telomere capping [GO:1904354];nuclear-transcribed mRNA catabolic process, nonsense-mediated decay [GO:0000184];regulation of dephosphorylation [GO:0035303];regulation of RNA stability [GO:0043487];regulation of telomerase activity [GO:0051972];regulation of telomere maintenance [GO:0032204];regulation of telomere maintenance via telomer…
Q86UU1	Pleckstrin homology-like domain family B member 1	positive regulation of basement membrane assembly involved in embryonic body morphogenesis [GO:1904261];regulation of epithelial to mesenchymal transition [GO:0010717];regulation of gastrulation [GO:0010470];regulation of microtubule cytoskeleton organization [GO:0070507]	-	basal cortex [GO:0045180]	positive regulation of basement membrane assembly involved in embryonic body morphogenesis [GO:1904261];regulation of epithelial to mesenchymal transition [GO:0010717];regulation of gastrulation [GO:0010470];regulation of microtubule cytoskeleton organization [GO:0070507];-;basal cortex [GO:0045180]
Q86VP6	Cullin-associated NEDD8-dissociated protein 1	cell differentiation [GO:0030154];cellular iron ion homeostasis [GO:0006879];negative regulation of catalytic activity [GO:0043086];neutrophil degranulation [GO:0043312];positive regulation of RNA polymerase II transcriptional preinitiation complex assembly [GO:0045899];post-translational protein modification [GO:0043687];protein ubiquitination [GO:0016567];SCF complex assembly [GO:0010265]	TBP-class protein binding [GO:0017025]	cullin-RING ubiquitin ligase complex [GO:0031461];cytoplasm [GO:0005737];cytosol [GO:0005829];extracellular exosome [GO:0070062];extracellular region [GO:0005576];ficolin-1-rich granule lumen [GO:1904813];Golgi apparatus [GO:0005794];membrane [GO:0016020];nucleoplasm [GO:0005654];nucleus [GO:0005634];secretory granule lumen [GO:0034774];ubiquitin ligase complex [GO:0000151]	cell differentiation [GO:0030154];cellular iron ion homeostasis [GO:0006879];negative regulation of catalytic activity [GO:0043086];neutrophil degranulation [GO:0043312];positive regulation of RNA polymerase II transcriptional preinitiation complex assembly [GO:0045899];post-translational protein modification [GO:0043687];protein ubiquitination [GO:0016567];SCF complex assembly [GO:0010265];TBP-c…
Q86Y22	Collagen alpha-1(XXIII) chain	angiogenesis [GO:0001525];endothelial cell morphogenesis [GO:0001886];extracellular matrix organization [GO:0030198]	extracellular matrix structural constituent [GO:0005201]	collagen trimer [GO:0005581];endoplasmic reticulum lumen [GO:0005788];extracellular matrix [GO:0031012];extracellular space [GO:0005615];integral component of membrane [GO:0016021];plasma membrane [GO:0005886]	angiogenesis [GO:0001525];endothelial cell morphogenesis [GO:0001886];extracellular matrix organization [GO:0030198];extracellular matrix structural constituent [GO:0005201];collagen trimer [GO:0005581];endoplasmic reticulum lumen [GO:0005788];extracellular matrix [GO:0031012];extracellular space [GO:0005615];integral component of membrane [GO:0016021];plasma membrane [GO:0005886]
Q8IX21	SMC5-SMC6 complex localization factor protein 2	cellular response to DNA damage stimulus [GO:0006974];DNA repair [GO:0006281];positive regulation of double-strand break repair [GO:2000781];positive regulation of maintenance of mitotic sister chromatid cohesion [GO:0034184];positive regulation of protein complex assembly [GO:0031334];protein localization to site of double-strand break [GO:1990166]	protein-containing complex binding [GO:0044877];ubiquitin protein ligase binding [GO:0031625]	chromatin [GO:0000785];extracellular space [GO:0005615];intracellular membrane-bounded organelle [GO:0043231];nucleus [GO:0005634];site of double-strand break [GO:0035861]	cellular response to DNA damage stimulus [GO:0006974];DNA repair [GO:0006281];positive regulation of double-strand break repair [GO:2000781];positive regulation of maintenance of mitotic sister chromatid cohesion [GO:0034184];positive regulation of protein complex assembly [GO:0031334];protein localization to site of double-strand break [GO:1990166];protein-containing complex binding [GO:0044877]…
Q8IYW5	E3 ubiquitin-protein ligase RNF168	cellular response to DNA damage stimulus [GO:0006974];double-strand break repair [GO:0006302];double-strand break repair via nonhomologous end joining [GO:0006303];histone H2A K63-linked ubiquitination [GO:0070535];histone H2A monoubiquitination [GO:0035518];histone H2A-K13 ubiquitination [GO:0036351];histone H2A-K15 ubiquitination [GO:0036352];interstrand cross-link repair [GO:0036297];isotype s…	chromatin binding [GO:0003682];histone binding [GO:0042393];K63-linked polyubiquitin modification-dependent protein binding [GO:0070530];metal ion binding [GO:0046872];nucleosome binding [GO:0031491];ubiquitin binding [GO:0043130];ubiquitin-protein transferase activity [GO:0004842]	cytosol [GO:0005829];nucleoplasm [GO:0005654];nucleus [GO:0005634];protein-containing complex [GO:0032991];site of double-strand break [GO:0035861];ubiquitin ligase complex [GO:0000151]	cellular response to DNA damage stimulus [GO:0006974];double-strand break repair [GO:0006302];double-strand break repair via nonhomologous end joining [GO:0006303];histone H2A K63-linked ubiquitination [GO:0070535];histone H2A monoubiquitination [GO:0035518];histone H2A-K13 ubiquitination [GO:0036351];histone H2A-K15 ubiquitination [GO:0036352];interstrand cross-link repair [GO:0036297];isotype s…
Q8N3T1	Polypeptide N-acetylgalactosaminyltransferase 15	O-glycan processing [GO:0016266]	carbohydrate binding [GO:0030246];metal ion binding [GO:0046872];polypeptide N-acetylgalactosaminyltransferase activity [GO:0004653]	Golgi apparatus [GO:0005794];Golgi membrane [GO:0000139];integral component of membrane [GO:0016021];transport vesicle [GO:0030133]	O-glycan processing [GO:0016266];carbohydrate binding [GO:0030246];metal ion binding [GO:0046872];polypeptide N-acetylgalactosaminyltransferase activity [GO:0004653];Golgi apparatus [GO:0005794];Golgi membrane [GO:0000139];integral component of membrane [GO:0016021];transport vesicle [GO:0030133]
Q8N3Y1	F-box/WD repeat-containing protein 8	cell proliferation [GO:0008283];Golgi organization [GO:0007030];labyrinthine layer blood vessel development [GO:0060716];positive regulation of dendrite morphogenesis [GO:0050775];positive regulation of transcription factor catabolic process [GO:1901485];post-translational protein modification [GO:0043687];protein polyubiquitination [GO:0000209];protein ubiquitination [GO:0016567];spongiotrophobl…	ubiquitin-protein transferase activity [GO:0004842]	Cul7-RING ubiquitin ligase complex [GO:0031467];cytosol [GO:0005829];Golgi apparatus [GO:0005794];perinuclear region of cytoplasm [GO:0048471];SCF ubiquitin ligase complex [GO:0019005]	cell proliferation [GO:0008283];Golgi organization [GO:0007030];labyrinthine layer blood vessel development [GO:0060716];positive regulation of dendrite morphogenesis [GO:0050775];positive regulation of transcription factor catabolic process [GO:1901485];post-translational protein modification [GO:0043687];protein polyubiquitination [GO:0000209];protein ubiquitination [GO:0016567];spongiotrophobl…
Q8N9R6	CMT1A duplicated region transcript 4 protein	-	-	-	-
Q8N9V7	Protein TOPAZ1	apoptotic process [GO:0006915];ncRNA transcription [GO:0098781];positive regulation of meiotic cell cycle phase transition [GO:1901995];spermatid development [GO:0007286];spermatocyte division [GO:0048137]	-	cytosol [GO:0005829]	apoptotic process [GO:0006915];ncRNA transcription [GO:0098781];positive regulation of meiotic cell cycle phase transition [GO:1901995];spermatid development [GO:0007286];spermatocyte division [GO:0048137];-;cytosol [GO:0005829]
Q8NC38	Putative uncharacterized protein ZNF436-AS1	-	-	-	-
Q8NFY9	Kelch repeat and BTB domain-containing protein 8	neural crest cell development [GO:0014032];neural crest formation [GO:0014029];post-translational protein modification [GO:0043687];protein monoubiquitination [GO:0006513];regulation of translation [GO:0006417]	-	Cul3-RING ubiquitin ligase complex [GO:0031463];cytosol [GO:0005829];Golgi apparatus [GO:0005794];spindle [GO:0005819]	neural crest cell development [GO:0014032];neural crest formation [GO:0014029];post-translational protein modification [GO:0043687];protein monoubiquitination [GO:0006513];regulation of translation [GO:0006417];-;Cul3-RING ubiquitin ligase complex [GO:0031463];cytosol [GO:0005829];Golgi apparatus [GO:0005794];spindle [GO:0005819]
Q8TAM2	Tetratricopeptide repeat protein 8	cilium assembly [GO:0060271];establishment of anatomical structure orientation [GO:0048560];non-motile cilium assembly [GO:1905515];protein transport [GO:0015031];sensory processing [GO:0050893]	RNA polymerase II repressing transcription factor binding [GO:0001103]	BBSome [GO:0034464];centrosome [GO:0005813];ciliary basal body [GO:0036064];ciliary membrane [GO:0060170];cilium [GO:0005929];cytosol [GO:0005829];non-motile cilium [GO:0097730]	cilium assembly [GO:0060271];establishment of anatomical structure orientation [GO:0048560];non-motile cilium assembly [GO:1905515];protein transport [GO:0015031];sensory processing [GO:0050893];RNA polymerase II repressing transcription factor binding [GO:0001103];BBSome [GO:0034464];centrosome [GO:0005813];ciliary basal body [GO:0036064];ciliary membrane [GO:0060170];cilium [GO:0005929];cytosol…
Q8TCS8	Polyribonucleotide nucleotidyltransferase 1, mitochondrial	cellular response to interferon-beta [GO:0035458];cellular response to oxidative stress [GO:0034599];liver regeneration [GO:0097421];mitochondrial mRNA catabolic process [GO:0000958];mitochondrial mRNA polyadenylation [GO:0097222];mitochondrial RNA 3'-end processing [GO:0000965];mitochondrial RNA 5'-end processing [GO:0000964];mitochondrial RNA catabolic process [GO:0000957];mitochondrial RNA pro…	3'-5'-exoribonuclease activity [GO:0000175];miRNA binding [GO:0035198];poly(G) binding [GO:0034046];poly(U) RNA binding [GO:0008266];polyribonucleotide nucleotidyltransferase activity [GO:0004654];RNA binding [GO:0003723]	cytoplasm [GO:0005737];cytosol [GO:0005829];endoplasmic reticulum membrane [GO:0005789];mitochondrial degradosome [GO:0045025];mitochondrial intermembrane space [GO:0005758];mitochondrion [GO:0005739];nucleus [GO:0005634];polysomal ribosome [GO:0042788]	cellular response to interferon-beta [GO:0035458];cellular response to oxidative stress [GO:0034599];liver regeneration [GO:0097421];mitochondrial mRNA catabolic process [GO:0000958];mitochondrial mRNA polyadenylation [GO:0097222];mitochondrial RNA 3'-end processing [GO:0000965];mitochondrial RNA 5'-end processing [GO:0000964];mitochondrial RNA catabolic process [GO:0000957];mitochondrial RNA pro…
Q8TD84	Down syndrome cell adhesion molecule-like protein 1	axon guidance [GO:0007411];axonogenesis [GO:0007409];brain development [GO:0007420];cell fate determination [GO:0001709];central nervous system development [GO:0007417];dendrite self-avoidance [GO:0070593];dorsal/ventral pattern formation [GO:0009953];embryonic skeletal system morphogenesis [GO:0048704];homophilic cell adhesion via plasma membrane adhesion molecules [GO:0007156]	cell-cell adhesion mediator activity [GO:0098632];protein homodimerization activity [GO:0042803]	axon [GO:0030424];cell junction [GO:0030054];cell surface [GO:0009986];extracellular space [GO:0005615];integral component of membrane [GO:0016021];plasma membrane [GO:0005886];synapse [GO:0045202]	axon guidance [GO:0007411];axonogenesis [GO:0007409];brain development [GO:0007420];cell fate determination [GO:0001709];central nervous system development [GO:0007417];dendrite self-avoidance [GO:0070593];dorsal/ventral pattern formation [GO:0009953];embryonic skeletal system morphogenesis [GO:0048704];homophilic cell adhesion via plasma membrane adhesion molecules [GO:0007156];cell-cell adhesio…
Q8TDN6	Ribosome biogenesis protein BRX1 homolog	ribosomal large subunit assembly [GO:0000027]	RNA binding [GO:0003723]	nucleolus [GO:0005730];nucleus [GO:0005634]	ribosomal large subunit assembly [GO:0000027];RNA binding [GO:0003723];nucleolus [GO:0005730];nucleus [GO:0005634]
Q8WVS4	WD repeat-containing protein 60	cilium assembly [GO:0060271];embryonic skeletal system morphogenesis [GO:0048704];intraciliary transport involved in cilium assembly [GO:0035735];microtubule-based movement [GO:0007018]	dynein heavy chain binding [GO:0045504];dynein light chain binding [GO:0045503]	ciliary base [GO:0097546];ciliary tip [GO:0097542];cilium [GO:0005929];cytoplasmic dynein complex [GO:0005868];dynein complex [GO:0030286];extracellular space [GO:0005615];pericentriolar material [GO:0000242]	cilium assembly [GO:0060271];embryonic skeletal system morphogenesis [GO:0048704];intraciliary transport involved in cilium assembly [GO:0035735];microtubule-based movement [GO:0007018];dynein heavy chain binding [GO:0045504];dynein light chain binding [GO:0045503];ciliary base [GO:0097546];ciliary tip [GO:0097542];cilium [GO:0005929];cytoplasmic dynein complex [GO:0005868];dynein complex [GO:003…
Q8WXX5	DnaJ homolog subfamily C member 9	positive regulation of ATPase activity [GO:0032781];social behavior [GO:0035176]	heat shock protein binding [GO:0031072]	cytoplasm [GO:0005737];cytosol [GO:0005829];extracellular space [GO:0005615];nucleoplasm [GO:0005654];nucleus [GO:0005634];plasma membrane [GO:0005886]	positive regulation of ATPase activity [GO:0032781];social behavior [GO:0035176];heat shock protein binding [GO:0031072];cytoplasm [GO:0005737];cytosol [GO:0005829];extracellular space [GO:0005615];nucleoplasm [GO:0005654];nucleus [GO:0005634];plasma membrane [GO:0005886]
Q92625	Ankyrin repeat and SAM domain-containing protein 1A	ephrin receptor signaling pathway [GO:0048013];neuron remodeling [GO:0016322];regulation of ephrin receptor signaling pathway [GO:1901187];substrate-dependent cell migration [GO:0006929]	ephrin receptor binding [GO:0046875]	cytosol [GO:0005829];neuron projection [GO:0043005];nucleoplasm [GO:0005654]	ephrin receptor signaling pathway [GO:0048013];neuron remodeling [GO:0016322];regulation of ephrin receptor signaling pathway [GO:1901187];substrate-dependent cell migration [GO:0006929];ephrin receptor binding [GO:0046875];cytosol [GO:0005829];neuron projection [GO:0043005];nucleoplasm [GO:0005654]
Q93074	Mediator of RNA polymerase II transcription subunit 12	androgen receptor signaling pathway [GO:0030521];axis elongation involved in somitogenesis [GO:0090245];canonical Wnt signaling pathway [GO:0060070];embryonic brain development [GO:1990403];embryonic neurocranium morphogenesis [GO:0048702];endoderm development [GO:0007492];heart development [GO:0007507];intracellular steroid hormone receptor signaling pathway [GO:0030518];negative regulation of W…	beta-catenin binding [GO:0008013];chromatin binding [GO:0003682];nuclear receptor transcription coactivator activity [GO:0030374];protein C-terminus binding [GO:0008022];protein domain specific binding [GO:0019904];RNA polymerase II distal enhancer sequence-specific DNA binding [GO:0000980];signaling receptor activity [GO:0038023];thyroid hormone receptor binding [GO:0046966];transcription coacti…	mediator complex [GO:0016592];membrane [GO:0016020];nucleoplasm [GO:0005654];nucleus [GO:0005634];ubiquitin ligase complex [GO:0000151]	androgen receptor signaling pathway [GO:0030521];axis elongation involved in somitogenesis [GO:0090245];canonical Wnt signaling pathway [GO:0060070];embryonic brain development [GO:1990403];embryonic neurocranium morphogenesis [GO:0048702];endoderm development [GO:0007492];heart development [GO:0007507];intracellular steroid hormone receptor signaling pathway [GO:0030518];negative regulation of W…
Q96CX6	Leucine-rich repeat-containing protein 58	-	-	-	-
Q96HS1	Serine/threonine-protein phosphatase PGAM5, mitochondrial	macroautophagy [GO:0016236];necroptotic process [GO:0070266];negative regulation of cold-induced thermogenesis [GO:0120163]	GTPase activator activity [GO:0005096];phosphatase activity [GO:0016791];protein serine/threonine phosphatase activity [GO:0004722];protein-containing complex binding [GO:0044877]	integral component of membrane [GO:0016021];mitochondrial outer membrane [GO:0005741];mitochondrion [GO:0005739]	macroautophagy [GO:0016236];necroptotic process [GO:0070266];negative regulation of cold-induced thermogenesis [GO:0120163];GTPase activator activity [GO:0005096];phosphatase activity [GO:0016791];protein serine/threonine phosphatase activity [GO:0004722];protein-containing complex binding [GO:0044877];integral component of membrane [GO:0016021];mitochondrial outer membrane [GO:0005741];mitochond…
Q96HZ7	Putative uncharacterized protein URB1-AS1	-	-	-	-
Q96PY5	Formin-like protein 2	cortical actin cytoskeleton organization [GO:0030866];cytoskeleton organization [GO:0007010];regulation of cell morphogenesis [GO:0022604]	actin binding [GO:0003779];cadherin binding [GO:0045296];Rho GTPase binding [GO:0017048]	cytosol [GO:0005829]	cortical actin cytoskeleton organization [GO:0030866];cytoskeleton organization [GO:0007010];regulation of cell morphogenesis [GO:0022604];actin binding [GO:0003779];cadherin binding [GO:0045296];Rho GTPase binding [GO:0017048];cytosol [GO:0005829]
Q96QI5	Heparan sulfate glucosamine 3-O-sulfotransferase 6	blastocyst hatching [GO:0001835];glycosaminoglycan biosynthetic process [GO:0006024]	[heparan sulfate]-glucosamine 3-sulfotransferase 1 activity [GO:0008467]	Golgi membrane [GO:0000139];integral component of membrane [GO:0016021]	blastocyst hatching [GO:0001835];glycosaminoglycan biosynthetic process [GO:0006024];[heparan sulfate]-glucosamine 3-sulfotransferase 1 activity [GO:0008467];Golgi membrane [GO:0000139];integral component of membrane [GO:0016021]
Q96RD9	Fc receptor-like protein 5	-	-	cell surface [GO:0009986];integral component of membrane [GO:0016021];plasma membrane [GO:0005886];receptor complex [GO:0043235]	-;-;cell surface [GO:0009986];integral component of membrane [GO:0016021];plasma membrane [GO:0005886];receptor complex [GO:0043235]
Q9BRL6	Serine/arginine-rich splicing factor 8	mRNA cis splicing, via spliceosome [GO:0045292];regulation of alternative mRNA splicing, via spliceosome [GO:0000381]	RNA binding [GO:0003723]	cytoplasm [GO:0005737];cytosol [GO:0005829];nuclear speck [GO:0016607];nucleus [GO:0005634]	mRNA cis splicing, via spliceosome [GO:0045292];regulation of alternative mRNA splicing, via spliceosome [GO:0000381];RNA binding [GO:0003723];cytoplasm [GO:0005737];cytosol [GO:0005829];nuclear speck [GO:0016607];nucleus [GO:0005634]
Q9BX97	Plasmalemma vesicle-associated protein	MAPK cascade [GO:0000165];positive regulation of cellular extravasation [GO:0002693];tumor necrosis factor-mediated signaling pathway [GO:0033209]	protein homodimerization activity [GO:0042803]	caveola [GO:0005901];cell surface [GO:0009986];extracellular exosome [GO:0070062];integral component of membrane [GO:0016021];perinuclear region of cytoplasm [GO:0048471]	MAPK cascade [GO:0000165];positive regulation of cellular extravasation [GO:0002693];tumor necrosis factor-mediated signaling pathway [GO:0033209];protein homodimerization activity [GO:0042803];caveola [GO:0005901];cell surface [GO:0009986];extracellular exosome [GO:0070062];integral component of membrane [GO:0016021];perinuclear region of cytoplasm [GO:0048471]
Q9BYE0	Transcription factor HES-7	cell differentiation [GO:0030154];mesoderm development [GO:0007498];Notch signaling pathway [GO:0007219];post-anal tail morphogenesis [GO:0036342];regulation of neurogenesis [GO:0050767];regulation of somitogenesis [GO:0014807];rhythmic process [GO:0048511];skeletal system development [GO:0001501];somitogenesis [GO:0001756]	DNA binding [GO:0003677];DNA-binding transcription factor activity, RNA polymerase II-specific [GO:0000981];protein dimerization activity [GO:0046983];proximal promoter DNA-binding transcription repressor activity, RNA polymerase II-specific [GO:0001078];RNA polymerase II regulatory region sequence-specific DNA binding [GO:0000977];sequence-specific DNA binding [GO:0043565];sequence-specific doub…	nucleus [GO:0005634]	cell differentiation [GO:0030154];mesoderm development [GO:0007498];Notch signaling pathway [GO:0007219];post-anal tail morphogenesis [GO:0036342];regulation of neurogenesis [GO:0050767];regulation of somitogenesis [GO:0014807];rhythmic process [GO:0048511];skeletal system development [GO:0001501];somitogenesis [GO:0001756];DNA binding [GO:0003677];DNA-binding transcription factor activity, RNA p…
Q9H0M4	Zinc finger CW-type PWWP domain protein 1	-	zinc ion binding [GO:0008270]	-	-;zinc ion binding [GO:0008270];-
Q9H0U9	Testis-specific Y-encoded-like protein 1	nucleosome assembly [GO:0006334]	enzyme binding [GO:0019899]	nucleolus [GO:0005730];nucleus [GO:0005634]	nucleosome assembly [GO:0006334];enzyme binding [GO:0019899];nucleolus [GO:0005730];nucleus [GO:0005634]
Q9H9B4	Sideroflexin-1	erythrocyte differentiation [GO:0030218];iron ion homeostasis [GO:0055072];iron ion transport [GO:0006826]	ion transmembrane transporter activity [GO:0015075]	integral component of membrane [GO:0016021];mitochondrial membrane [GO:0031966];mitochondrion [GO:0005739]	erythrocyte differentiation [GO:0030218];iron ion homeostasis [GO:0055072];iron ion transport [GO:0006826];ion transmembrane transporter activity [GO:0015075];integral component of membrane [GO:0016021];mitochondrial membrane [GO:0031966];mitochondrion [GO:0005739]
Q9NU22	Midasin	protein-containing complex assembly [GO:0065003];ribosomal large subunit assembly [GO:0000027];rRNA processing [GO:0006364]	ATP binding [GO:0005524];ATPase activity [GO:0016887];unfolded protein binding [GO:0051082]	cytosol [GO:0005829];intermediate filament cytoskeleton [GO:0045111];membrane [GO:0016020];nucleolus [GO:0005730];nucleoplasm [GO:0005654];nucleus [GO:0005634]	protein-containing complex assembly [GO:0065003];ribosomal large subunit assembly [GO:0000027];rRNA processing [GO:0006364];ATP binding [GO:0005524];ATPase activity [GO:0016887];unfolded protein binding [GO:0051082];cytosol [GO:0005829];intermediate filament cytoskeleton [GO:0045111];membrane [GO:0016020];nucleolus [GO:0005730];nucleoplasm [GO:0005654];nucleus [GO:0005634]
Q9NZM3	Intersectin-2	endocytosis [GO:0006897];positive regulation of dendrite extension [GO:1903861];regulation of Rho protein signal transduction [GO:0035023];viral process [GO:0016032]	calcium ion binding [GO:0005509];Rho guanyl-nucleotide exchange factor activity [GO:0005089];SH3/SH2 adaptor activity [GO:0005070]	centrosome [GO:0005813];cytoplasm [GO:0005737];extracellular exosome [GO:0070062]	endocytosis [GO:0006897];positive regulation of dendrite extension [GO:1903861];regulation of Rho protein signal transduction [GO:0035023];viral process [GO:0016032];calcium ion binding [GO:0005509];Rho guanyl-nucleotide exchange factor activity [GO:0005089];SH3/SH2 adaptor activity [GO:0005070];centrosome [GO:0005813];cytoplasm [GO:0005737];extracellular exosome [GO:0070062]
Q9UHX1	Poly(U)-binding-splicing factor PUF60	apoptotic process [GO:0006915];mRNA splicing, via spliceosome [GO:0000398]	cadherin binding [GO:0045296];DNA binding [GO:0003677];identical protein binding [GO:0042802];RNA binding [GO:0003723]	cell junction [GO:0030054];nucleoplasm [GO:0005654]	apoptotic process [GO:0006915];mRNA splicing, via spliceosome [GO:0000398];cadherin binding [GO:0045296];DNA binding [GO:0003677];identical protein binding [GO:0042802];RNA binding [GO:0003723];cell junction [GO:0030054];nucleoplasm [GO:0005654]
Q9UJV9	Probable ATP-dependent RNA helicase DDX41	apoptotic process [GO:0006915];cell differentiation [GO:0030154];cell proliferation [GO:0008283];cellular response to interferon-beta [GO:0035458];defense response to virus [GO:0051607];mRNA splicing, via spliceosome [GO:0000398];positive regulation of transcription by RNA polymerase II [GO:0045944];positive regulation of type I interferon production [GO:0032481]	ATP binding [GO:0005524];DNA binding [GO:0003677];helicase activity [GO:0004386];metal ion binding [GO:0046872];RNA binding [GO:0003723]	catalytic step 2 spliceosome [GO:0071013];cytosol [GO:0005829];endoplasmic reticulum [GO:0005783];membrane [GO:0016020];nucleus [GO:0005634]	apoptotic process [GO:0006915];cell differentiation [GO:0030154];cell proliferation [GO:0008283];cellular response to interferon-beta [GO:0035458];defense response to virus [GO:0051607];mRNA splicing, via spliceosome [GO:0000398];positive regulation of transcription by RNA polymerase II [GO:0045944];positive regulation of type I interferon production [GO:0032481];ATP binding [GO:0005524];DNA bind…
Q9UL51	Potassium/sodium hyperpolarization-activated cyclic nucleotide-gated channel 2	cell-cell signaling [GO:0007267];cellular response to cAMP [GO:0071320];cellular response to cGMP [GO:0071321];membrane depolarization during cardiac muscle cell action potential [GO:0086012];potassium ion import across plasma membrane [GO:1990573];potassium ion transmembrane transport [GO:0071805];regulation of ion transmembrane transport [GO:0034765];regulation of membrane potential [GO:0042391…	cAMP binding [GO:0030552];identical protein binding [GO:0042802];intracellular cAMP-activated cation channel activity [GO:0005222];voltage-gated potassium channel activity [GO:0005249];voltage-gated sodium channel activity [GO:0005248]	HCN channel complex [GO:0098855];integral component of plasma membrane [GO:0005887];plasma membrane [GO:0005886];voltage-gated potassium channel complex [GO:0008076]	cell-cell signaling [GO:0007267];cellular response to cAMP [GO:0071320];cellular response to cGMP [GO:0071321];membrane depolarization during cardiac muscle cell action potential [GO:0086012];potassium ion import across plasma membrane [GO:1990573];potassium ion transmembrane transport [GO:0071805];regulation of ion transmembrane transport [GO:0034765];regulation of membrane potential [GO:0042391…
Q9ULH7	Myocardin-related transcription factor B	muscle organ development [GO:0007517];positive regulation of striated muscle tissue development [GO:0045844];positive regulation of transcription by RNA polymerase II [GO:0045944];smooth muscle cell differentiation [GO:0051145]	cadherin binding [GO:0045296];transcription coactivator activity [GO:0003713]	nucleus [GO:0005634]	muscle organ development [GO:0007517];positive regulation of striated muscle tissue development [GO:0045844];positive regulation of transcription by RNA polymerase II [GO:0045944];smooth muscle cell differentiation [GO:0051145];cadherin binding [GO:0045296];transcription coactivator activity [GO:0003713];nucleus [GO:0005634]
Q9ULN7	Paraneoplastic antigen-like protein 8B	-	-	-	-
Q9UNW9	RNA-binding protein Nova-2	mRNA splicing, via spliceosome [GO:0000398];negative regulation of cold-induced thermogenesis [GO:0120163];regulation of RNA metabolic process [GO:0051252]	RNA binding [GO:0003723]	nucleus [GO:0005634]	mRNA splicing, via spliceosome [GO:0000398];negative regulation of cold-induced thermogenesis [GO:0120163];regulation of RNA metabolic process [GO:0051252];RNA binding [GO:0003723];nucleus [GO:0005634]
Q9UNY5	Zinc finger protein 232	-	DNA binding [GO:0003677];DNA-binding transcription factor activity, RNA polymerase II-specific [GO:0000981];metal ion binding [GO:0046872]	cytosol [GO:0005829];intracellular membrane-bounded organelle [GO:0043231];nucleus [GO:0005634]	-;DNA binding [GO:0003677];DNA-binding transcription factor activity, RNA polymerase II-specific [GO:0000981];metal ion binding [GO:0046872];cytosol [GO:0005829];intracellular membrane-bounded organelle [GO:0043231];nucleus [GO:0005634]
Q9UPV9	Trafficking kinesin-binding protein 1	anterograde axonal transport [GO:0008089];anterograde axonal transport of mitochondrion [GO:0098957];dendrite morphogenesis [GO:0048813];endosome to lysosome transport [GO:0008333];mitochondrion distribution [GO:0048311];neurogenesis [GO:0022008];positive regulation of axonogenesis [GO:0050772];protein localization [GO:0008104];protein O-linked glycosylation [GO:0006493];protein targeting [GO:000…	GABA receptor binding [GO:0050811];myosin binding [GO:0017022];signaling receptor binding [GO:0005102];TPR domain binding [GO:0030911]	axon cytoplasm [GO:1904115];axonal growth cone [GO:0044295];cell cortex [GO:0005938];cytoplasm [GO:0005737];cytoplasmic vesicle [GO:0031410];dendrite [GO:0030425];dendrite cytoplasm [GO:0032839];early endosome [GO:0005769];mitochondrial membrane [GO:0031966];mitochondrion [GO:0005739];nucleus [GO:0005634];perinuclear region of cytoplasm [GO:0048471]	anterograde axonal transport [GO:0008089];anterograde axonal transport of mitochondrion [GO:0098957];dendrite morphogenesis [GO:0048813];endosome to lysosome transport [GO:0008333];mitochondrion distribution [GO:0048311];neurogenesis [GO:0022008];positive regulation of axonogenesis [GO:0050772];protein localization [GO:0008104];protein O-linked glycosylation [GO:0006493];protein targeting [GO:000…
Q9Y295	Developmentally-regulated GTP-binding protein 1	multicellular organism development [GO:0007275];transcription, DNA-templated [GO:0006351]	GTP binding [GO:0005525];identical protein binding [GO:0042802];transcription factor binding [GO:0008134]	cytosol [GO:0005829];membrane [GO:0016020];nuclear body [GO:0016604];polysome [GO:0005844]	multicellular organism development [GO:0007275];transcription, DNA-templated [GO:0006351];GTP binding [GO:0005525];identical protein binding [GO:0042802];transcription factor binding [GO:0008134];cytosol [GO:0005829];membrane [GO:0016020];nuclear body [GO:0016604];polysome [GO:0005844]
Q9Y2G9	Protein strawberry notch homolog 2	bone mineralization [GO:0030282];bone trabecula morphogenesis [GO:0061430];cellular response to interleukin-11 [GO:0071348];cellular response to interleukin-6 [GO:0071354];cellular response to leukemia inhibitory factor [GO:1990830];cellular response to lipopolysaccharide [GO:0071222];macrophage activation involved in immune response [GO:0002281];negative regulation of transcription, DNA-template…	-	nucleus [GO:0005634]	bone mineralization [GO:0030282];bone trabecula morphogenesis [GO:0061430];cellular response to interleukin-11 [GO:0071348];cellular response to interleukin-6 [GO:0071354];cellular response to leukemia inhibitory factor [GO:1990830];cellular response to lipopolysaccharide [GO:0071222];macrophage activation involved in immune response [GO:0002281];negative regulation of transcription, DNA-template…
Q9Y3D7	Mitochondrial import inner membrane translocase subunit TIM16	negative regulation of apoptotic DNA fragmentation [GO:1902511];negative regulation of ATPase activity [GO:0032780];negative regulation of release of cytochrome c from mitochondria [GO:0090201];ossification [GO:0001503];protein import into mitochondrial matrix [GO:0030150]	-	extrinsic component of mitochondrial inner membrane [GO:0031314];mitochondrial matrix [GO:0005759];PAM complex, Tim23 associated import motor [GO:0001405];protein-containing complex [GO:0032991];TIM23 mitochondrial import inner membrane translocase complex [GO:0005744]	negative regulation of apoptotic DNA fragmentation [GO:1902511];negative regulation of ATPase activity [GO:0032780];negative regulation of release of cytochrome c from mitochondria [GO:0090201];ossification [GO:0001503];protein import into mitochondrial matrix [GO:0030150];-;extrinsic component of mitochondrial inner membrane [GO:0031314];mitochondrial matrix [GO:0005759];PAM complex, Tim23 assoc…
Q9Y6M1	Insulin-like growth factor 2 mRNA-binding protein 2	anatomical structure morphogenesis [GO:0009653];mRNA transport [GO:0051028];negative regulation of translation [GO:0017148];regulation of cytokine biosynthetic process [GO:0042035];regulation of mRNA stability [GO:0043488]	mRNA 3'-UTR binding [GO:0003730];mRNA 5'-UTR binding [GO:0048027];RNA binding [GO:0003723];translation regulator activity [GO:0045182]	cytoplasm [GO:0005737];cytoskeleton [GO:0005856];cytosol [GO:0005829];nucleus [GO:0005634]	anatomical structure morphogenesis [GO:0009653];mRNA transport [GO:0051028];negative regulation of translation [GO:0017148];regulation of cytokine biosynthetic process [GO:0042035];regulation of mRNA stability [GO:0043488];mRNA 3'-UTR binding [GO:0003730];mRNA 5'-UTR binding [GO:0048027];RNA binding [GO:0003723];translation regulator activity [GO:0045182];cytoplasm [GO:0005737];cytoskeleton [GO:0…
A0A024QZ77	EF-hand domain family, member D2, isoform CRA_a	-	calcium ion binding [GO:0005509]	-	-;calcium ion binding [GO:0005509];-
A0A024QZT0	Epididymis secretory sperm binding protein	-	voltage-gated anion channel activity [GO:0008308]	mitochondrial outer membrane [GO:0005741];mitochondrion [GO:0005739]	-;voltage-gated anion channel activity [GO:0008308];mitochondrial outer membrane [GO:0005741];mitochondrion [GO:0005739]
A0A024R006	Family with sequence similarity 8, member A1, isoform CRA_a	-	-	integral component of membrane [GO:0016021]	-;-;integral component of membrane [GO:0016021]
A0A024R0H7	Testis tissue sperm-binding protein Li 44a	negative regulation of epithelial cell proliferation involved in prostate gland development [GO:0060770];positive regulation of cell proliferation [GO:0008284];regulation of transcription by RNA polymerase II [GO:0006357];secretory columnal luminar epithelial cell differentiation involved in prostate glandular acinus development [GO:0060528]	-	cytosol [GO:0005829];Golgi apparatus [GO:0005794];nucleoplasm [GO:0005654]	negative regulation of epithelial cell proliferation involved in prostate gland development [GO:0060770];positive regulation of cell proliferation [GO:0008284];regulation of transcription by RNA polymerase II [GO:0006357];secretory columnal luminar epithelial cell differentiation involved in prostate glandular acinus development [GO:0060528];-;cytosol [GO:0005829];Golgi apparatus [GO:0005794];nuc…
A0A024R0J9	Heterogeneous nuclear ribonucleoprotein U-like 1, isoform CRA_a	response to virus [GO:0009615];RNA processing [GO:0006396]	-	nucleoplasm [GO:0005654]	response to virus [GO:0009615];RNA processing [GO:0006396];-;nucleoplasm [GO:0005654]
A0A024R2F1	HCG2042900, isoform CRA_a	-	-	-	-
A0A024R2Z6	Guanine nucleotide binding protein-like 3 (Nucleolar), isoform CRA_b	-	GTP binding [GO:0005525]	-	-;GTP binding [GO:0005525];-
A0A024R3Q3	ADP-ribosylation factor 1, isoform CRA_a	actin filament organization [GO:0007015];dendritic spine organization [GO:0097061];Golgi to transport vesicle transport [GO:0055108];long-term synaptic depression [GO:0060292];lysosomal membrane organization [GO:0097212];mitotic cleavage furrow ingression [GO:1990386];positive regulation of calcium ion-dependent exocytosis [GO:0045956];positive regulation of dendritic spine development [GO:006099…	GDP binding [GO:0019003];GTP binding [GO:0005525];magnesium ion binding [GO:0000287];phospholipase D activator activity [GO:1990583]	COPI-coated vesicle [GO:0030137];cytosol [GO:0005829];glutamatergic synapse [GO:0098978];Golgi membrane [GO:0000139];late endosome [GO:0005770];peroxisomal membrane [GO:0005778];postsynaptic density [GO:0014069];protein-containing complex [GO:0032991];sarcomere [GO:0030017];trans-Golgi network [GO:0005802]	actin filament organization [GO:0007015];dendritic spine organization [GO:0097061];Golgi to transport vesicle transport [GO:0055108];long-term synaptic depression [GO:0060292];lysosomal membrane organization [GO:0097212];mitotic cleavage furrow ingression [GO:1990386];positive regulation of calcium ion-dependent exocytosis [GO:0045956];positive regulation of dendritic spine development [GO:006099…
A0A024R3R5	Lamin B receptor, isoform CRA_a	-	oxidoreductase activity, acting on the CH-CH group of donors, NAD or NADP as acceptor [GO:0016628]	integral component of membrane [GO:0016021]	-;oxidoreductase activity, acting on the CH-CH group of donors, NAD or NADP as acceptor [GO:0016628];integral component of membrane [GO:0016021]
A0A024R496	Calcium binding protein 39, isoform CRA_a	activation of protein kinase activity [GO:0032147];protein heterooligomerization [GO:0051291]	protein serine/threonine kinase activity [GO:0004674]	protein-containing complex [GO:0032991]	activation of protein kinase activity [GO:0032147];protein heterooligomerization [GO:0051291];protein serine/threonine kinase activity [GO:0004674];protein-containing complex [GO:0032991]
A0A024R5H0	Barrier to autointegration factor 1, isoform CRA_a	DNA integration [GO:0015074]	DNA binding [GO:0003677];protein homodimerization activity [GO:0042803]	condensed chromosome [GO:0000793];cytosol [GO:0005829];nucleoplasm [GO:0005654]	DNA integration [GO:0015074];DNA binding [GO:0003677];protein homodimerization activity [GO:0042803];condensed chromosome [GO:0000793];cytosol [GO:0005829];nucleoplasm [GO:0005654]
A0A024R640	1-acylglycerol-3-phosphate O-acyltransferase 5 (Lysophosphatidic acid acyltransferase, epsilon), isoform CRA_a	acylglycerol metabolic process [GO:0006639];hematopoietic progenitor cell differentiation [GO:0002244]	1-acylglycerol-3-phosphate O-acyltransferase activity [GO:0003841]	integral component of membrane [GO:0016021]	acylglycerol metabolic process [GO:0006639];hematopoietic progenitor cell differentiation [GO:0002244];1-acylglycerol-3-phosphate O-acyltransferase activity [GO:0003841];integral component of membrane [GO:0016021]
A0A024R657	AT rich interactive domain 4A (RBP1-like), isoform CRA_c	erythrocyte development [GO:0048821];establishment of Sertoli cell barrier [GO:0097368];histone H3-K4 trimethylation [GO:0080182];histone H3-K9 trimethylation [GO:0036124];histone H4-K20 trimethylation [GO:0034773];positive regulation of transcription by RNA polymerase II [GO:0045944];regulation of gene expression by genetic imprinting [GO:0006349];spermatogenesis [GO:0007283]	DNA binding [GO:0003677]	cytosol [GO:0005829];nucleoplasm [GO:0005654];plasma membrane [GO:0005886]	erythrocyte development [GO:0048821];establishment of Sertoli cell barrier [GO:0097368];histone H3-K4 trimethylation [GO:0080182];histone H3-K9 trimethylation [GO:0036124];histone H4-K20 trimethylation [GO:0034773];positive regulation of transcription by RNA polymerase II [GO:0045944];regulation of gene expression by genetic imprinting [GO:0006349];spermatogenesis [GO:0007283];DNA binding [GO:000…
A0A024R689	Chromosome 14 open reading frame 43, isoform CRA_a	-	DNA binding [GO:0003677]	nucleoplasm [GO:0005654]	-;DNA binding [GO:0003677];nucleoplasm [GO:0005654]
A0A024R6G4	Aldehyde dehydrogenase 6 family, member A1, isoform CRA_b	brown fat cell differentiation [GO:0050873]	methylmalonate-semialdehyde dehydrogenase (acylating) activity [GO:0004491]	mitochondrion [GO:0005739];nucleoplasm [GO:0005654]	brown fat cell differentiation [GO:0050873];methylmalonate-semialdehyde dehydrogenase (acylating) activity [GO:0004491];mitochondrion [GO:0005739];nucleoplasm [GO:0005654]
A0A024R910	Testicular tissue protein Li 194	germ cell development [GO:0007281]	-	-	germ cell development [GO:0007281];-;-
A0A024R983	TROVE domain family, member 2, isoform CRA_b	cilium assembly [GO:0060271];immune system development [GO:0002520];response to UV [GO:0009411];smoothened signaling pathway [GO:0007224]	U2 snRNA binding [GO:0030620]	cytosol [GO:0005829];nucleoplasm [GO:0005654];ribonucleoprotein complex [GO:1990904]	cilium assembly [GO:0060271];immune system development [GO:0002520];response to UV [GO:0009411];smoothened signaling pathway [GO:0007224];U2 snRNA binding [GO:0030620];cytosol [GO:0005829];nucleoplasm [GO:0005654];ribonucleoprotein complex [GO:1990904]
A0A024R9F1	HCG2044510, isoform CRA_a	-	DNA binding [GO:0003677]	nucleoplasm [GO:0005654]	-;DNA binding [GO:0003677];nucleoplasm [GO:0005654]
A0A024RDE5	Ras-GTPase activating protein SH3 domain-binding protein 2, isoform CRA_a	stress granule assembly [GO:0034063]	RNA binding [GO:0003723]	cytosol [GO:0005829]	stress granule assembly [GO:0034063];RNA binding [GO:0003723];cytosol [GO:0005829]
A0A068BEV6	Truncated breast and ovarian cancer susceptibility protein 1	DNA repair [GO:0006281]	DNA binding [GO:0003677];ubiquitin-protein transferase activity [GO:0004842];zinc ion binding [GO:0008270]	nucleus [GO:0005634]	DNA repair [GO:0006281];DNA binding [GO:0003677];ubiquitin-protein transferase activity [GO:0004842];zinc ion binding [GO:0008270];nucleus [GO:0005634]
A0A087WVD8	von Willebrand factor C and EGF domain-containing protein	-	-	-	-
A0A087WWF1	Selenoprotein M	-	-	-	-
A0A096LNY7	Thioredoxin reductase 2, mitochondrial	-	oxidoreductase activity [GO:0016491]	-	-;oxidoreductase activity [GO:0016491];-
A0A0B4J1U4	T cell receptor gamma variable 5	-	-	-	-
A0A0C4DGA6	Helicase-like transcription factor	-	ATP binding [GO:0005524];hydrolase activity, acting on acid anhydrides, in phosphorus-containing anhydrides [GO:0016818];nucleic acid binding [GO:0003676];zinc ion binding [GO:0008270]	nucleoplasm [GO:0005654];nucleus [GO:0005634]	-;ATP binding [GO:0005524];hydrolase activity, acting on acid anhydrides, in phosphorus-containing anhydrides [GO:0016818];nucleic acid binding [GO:0003676];zinc ion binding [GO:0008270];nucleoplasm [GO:0005654];nucleus [GO:0005634]
A0A0C4DGG9	Chromodomain-helicase-DNA-binding protein 4	-	ATP binding [GO:0005524];metal ion binding [GO:0046872]	nucleus [GO:0005634]	-;ATP binding [GO:0005524];metal ion binding [GO:0046872];nucleus [GO:0005634]
A0A0J9YX72	Rab effector Noc2	intracellular protein transport [GO:0006886];regulation of exocytosis [GO:0017157]	metal ion binding [GO:0046872];Rab GTPase binding [GO:0017137]	cell [GO:0005623]	intracellular protein transport [GO:0006886];regulation of exocytosis [GO:0017157];metal ion binding [GO:0046872];Rab GTPase binding [GO:0017137];cell [GO:0005623]
A0A0S2Z473	Protein phosphatase 1 regulatory subunit 12B isoform 1	-	-	-	-
A0A0S2Z4A5	DNA replication licensing factor MCM7	cell cycle [GO:0007049];cell proliferation [GO:0008283];cellular response to epidermal growth factor stimulus [GO:0071364];cellular response to xenobiotic stimulus [GO:0071466];DNA replication initiation [GO:0006270];DNA unwinding involved in DNA replication [GO:0006268];response to drug [GO:0042493]	ATP binding [GO:0005524];DNA helicase activity [GO:0003678];single-stranded DNA binding [GO:0003697]	cytosol [GO:0005829];MCM complex [GO:0042555];nucleoplasm [GO:0005654]	cell cycle [GO:0007049];cell proliferation [GO:0008283];cellular response to epidermal growth factor stimulus [GO:0071364];cellular response to xenobiotic stimulus [GO:0071466];DNA replication initiation [GO:0006270];DNA unwinding involved in DNA replication [GO:0006268];response to drug [GO:0042493];ATP binding [GO:0005524];DNA helicase activity [GO:0003678];single-stranded DNA binding [GO:00036…
A0A0S2Z4Z0	RNA binding motif protein 14 isoform 1	centriole assembly [GO:0098534];SMAD protein signal transduction [GO:0060395]	RNA binding [GO:0003723]	nuclear speck [GO:0016607]	centriole assembly [GO:0098534];SMAD protein signal transduction [GO:0060395];RNA binding [GO:0003723];nuclear speck [GO:0016607]
A0A0U1RQQ1	F-actin-uncapping protein LRRC16A	barbed-end actin filament uncapping [GO:0051638];negative regulation of barbed-end actin filament capping [GO:2000813];positive regulation of cell migration [GO:0030335];positive regulation of lamellipodium organization [GO:1902745]	-	lamellipodium [GO:0030027]	barbed-end actin filament uncapping [GO:0051638];negative regulation of barbed-end actin filament capping [GO:2000813];positive regulation of cell migration [GO:0030335];positive regulation of lamellipodium organization [GO:1902745];-;lamellipodium [GO:0030027]
A0A0U1RRB5	Protein unc-13 homolog B	chemical synaptic transmission [GO:0007268]	diacylglycerol binding [GO:0019992]	-	chemical synaptic transmission [GO:0007268];diacylglycerol binding [GO:0019992];-
A0A0X9TDD0	GCT-A1 light chain variable region	-	-	-	-
A0A126GV79	Olfactory receptor	-	G protein-coupled receptor activity [GO:0004930];olfactory receptor activity [GO:0004984]	integral component of membrane [GO:0016021];plasma membrane [GO:0005886]	-;G protein-coupled receptor activity [GO:0004930];olfactory receptor activity [GO:0004984];integral component of membrane [GO:0016021];plasma membrane [GO:0005886]
A0A140VJN3	Leucine rich repeat containing 40	-	-	-	-
A0A140VJX1	Testicular tissue protein Li 198	adipose tissue development [GO:0060612];brain development [GO:0007420];liver development [GO:0001889];metanephric proximal convoluted tubule development [GO:0072229];protein homooligomerization [GO:0051260];response to hormone [GO:0009725];response to organic cyclic compound [GO:0014070];response to starvation [GO:0042594]	acetyl-CoA C-acetyltransferase activity [GO:0003985];coenzyme binding [GO:0050662];enzyme binding [GO:0019899];protein homodimerization activity [GO:0042803]	mitochondrial matrix [GO:0005759];mitochondrion [GO:0005739]	adipose tissue development [GO:0060612];brain development [GO:0007420];liver development [GO:0001889];metanephric proximal convoluted tubule development [GO:0072229];protein homooligomerization [GO:0051260];response to hormone [GO:0009725];response to organic cyclic compound [GO:0014070];response to starvation [GO:0042594];acetyl-CoA C-acetyltransferase activity [GO:0003985];coenzyme binding [GO:…
A0A1B0GTD0	Zinc finger protein Gfi-1b	regulation of transcription, DNA-templated [GO:0006355]	nucleic acid binding [GO:0003676]	-	regulation of transcription, DNA-templated [GO:0006355];nucleic acid binding [GO:0003676];-
A0A1L2BU33	Anti-staphylococcal enterotoxin D heavy chain variable region	-	-	-	-
A0A1U9X9C4	VARS	valyl-tRNA aminoacylation [GO:0006438]	aminoacyl-tRNA editing activity [GO:0002161];ATP binding [GO:0005524];valine-tRNA ligase activity [GO:0004832]	cytoplasm [GO:0005737]	valyl-tRNA aminoacylation [GO:0006438];aminoacyl-tRNA editing activity [GO:0002161];ATP binding [GO:0005524];valine-tRNA ligase activity [GO:0004832];cytoplasm [GO:0005737]
A0A2P9A9Y6	Putative acyl-CoA dehydrogenase AidB	-	acyl-CoA dehydrogenase activity [GO:0003995];flavin adenine dinucleotide binding [GO:0050660]	-	-;acyl-CoA dehydrogenase activity [GO:0003995];flavin adenine dinucleotide binding [GO:0050660];-
A0A2P9ACC4	Glucose-6-phosphate isomerase	gluconeogenesis [GO:0006094];glycolytic process [GO:0006096]	glucose-6-phosphate isomerase activity [GO:0004347]	-	gluconeogenesis [GO:0006094];glycolytic process [GO:0006096];glucose-6-phosphate isomerase activity [GO:0004347];-
A0A2P9ADB1	Chelated iron transport system membrane protein YfeB	-	ATP binding [GO:0005524];ATPase activity [GO:0016887]	-	-;ATP binding [GO:0005524];ATPase activity [GO:0016887];-
A0A2P9ADM9	3-oxoacyl-ACP reductase	-	oxidoreductase activity [GO:0016491]	-	-;oxidoreductase activity [GO:0016491];-
A0A2P9AEL3	D-2-hydroxyacid dehydrogenase	-	FAD binding [GO:0071949];oxidoreductase activity [GO:0016491]	-	-;FAD binding [GO:0071949];oxidoreductase activity [GO:0016491];-
A0A2P9AF23	5'-methylthioadenosine phosphorylase	nucleoside metabolic process [GO:0009116]	S-methyl-5-thioadenosine phosphorylase activity [GO:0017061]	-	nucleoside metabolic process [GO:0009116];S-methyl-5-thioadenosine phosphorylase activity [GO:0017061];-
A0A2P9AF67	1,4-alpha-glucan branching enzyme	glycogen biosynthetic process [GO:0005978]	1,4-alpha-glucan branching enzyme activity [GO:0003844];1,4-alpha-glucan branching enzyme activity (using a glucosylated glycogenin as primer for glycogen synthesis) [GO:0102752];cation binding [GO:0043169];hydrolase activity, hydrolyzing O-glycosyl compounds [GO:0004553]	-	glycogen biosynthetic process [GO:0005978];1,4-alpha-glucan branching enzyme activity [GO:0003844];1,4-alpha-glucan branching enzyme activity (using a glucosylated glycogenin as primer for glycogen synthesis) [GO:0102752];cation binding [GO:0043169];hydrolase activity, hydrolyzing O-glycosyl compounds [GO:0004553];-
A0A2P9AFF3	Malonyl-CoA decarboxylase protein	fatty acid biosynthetic process [GO:0006633]	malonyl-CoA decarboxylase activity [GO:0050080]	-	fatty acid biosynthetic process [GO:0006633];malonyl-CoA decarboxylase activity [GO:0050080];-
A0A2P9AG09	RDD domain containing protein	-	-	integral component of membrane [GO:0016021]	-;-;integral component of membrane [GO:0016021]
A0A2P9AGA0	Diguanylate cyclase (GGDEF) domain-containing protein	-	-	-	-
A0A2P9AGV7	Transcriptional regulator domain protein	-	-	-	-
A0A2P9AHF0	Alkanesulfonate transport protein (ABC superfamily, membrane)	transmembrane transport [GO:0055085]	-	integral component of membrane [GO:0016021]	transmembrane transport [GO:0055085];-;integral component of membrane [GO:0016021]
A0A2P9AHR2	NADH-quinone oxidoreductase subunit D 1	-	NAD binding [GO:0051287];oxidoreductase activity, acting on NAD(P)H [GO:0016651];quinone binding [GO:0048038]	-	-;NAD binding [GO:0051287];oxidoreductase activity, acting on NAD(P)H [GO:0016651];quinone binding [GO:0048038];-
A0A2P9AI84	Uncharacterized protein	protein glycosylation [GO:0006486]	transferase activity, transferring glycosyl groups [GO:0016757]	-	protein glycosylation [GO:0006486];transferase activity, transferring glycosyl groups [GO:0016757];-
A0A2P9AIT8	Uncharacterized protein	-	-	-	-
A0A2P9AIW2	Uncharacterized protein	-	-	-	-
A0A2P9AJP0	Uncharacterized protein	-	-	integral component of membrane [GO:0016021]	-;-;integral component of membrane [GO:0016021]
A0A2P9ALM1	Putative TRBI CONJUGAL TRANSFER TRANSMEMBRANE PROTEIN	-	-	integral component of membrane [GO:0016021]	-;-;integral component of membrane [GO:0016021]
A0A2P9AML2	Transporter	-	-	integral component of membrane [GO:0016021]	-;-;integral component of membrane [GO:0016021]
A0A2P9AMX1	Carbon-phosphorus lyase complex subunit	organic phosphonate catabolic process [GO:0019700]	4 iron, 4 sulfur cluster binding [GO:0051539];lyase activity [GO:0016829]	-	organic phosphonate catabolic process [GO:0019700];4 iron, 4 sulfur cluster binding [GO:0051539];lyase activity [GO:0016829];-
A0A2P9AP01	Uncharacterized protein	-	-	integral component of membrane [GO:0016021]	-;-;integral component of membrane [GO:0016021]
A0A2P9AP85	Uncharacterized protein	-	-	-	-
A0A2P9AQR5	K(+)/H(+) antiporter NhaP2	potassium ion transport [GO:0006813]	monovalent cation [GO:0005451]	integral component of membrane [GO:0016021]	potassium ion transport [GO:0006813];monovalent cation [GO:0005451];integral component of membrane [GO:0016021]
A0A2P9ARY4	Uncharacterized aminotransferase y4uB	-	pyridoxal phosphate binding [GO:0030170];transaminase activity [GO:0008483]	-	-;pyridoxal phosphate binding [GO:0030170];transaminase activity [GO:0008483];-
A0A2P9AS69	Uncharacterized protein	-	-	-	-
A0A2P9ASM5	Uncharacterized protein	respiratory electron transport chain [GO:0022904]	electron transfer activity [GO:0009055]	integral component of membrane [GO:0016021]	respiratory electron transport chain [GO:0022904];electron transfer activity [GO:0009055];integral component of membrane [GO:0016021]
A0A2P9ASN9	Peptidase S8 and S53 subtilisin kexin sedolisin	-	serine-type endopeptidase activity [GO:0004252]	-	-;serine-type endopeptidase activity [GO:0004252];-
A0A2P9AT09	Argininosuccinate lyase 2	arginine biosynthetic process via ornithine [GO:0042450]	argininosuccinate lyase activity [GO:0004056];ATP binding [GO:0005524];metal ion binding [GO:0046872]	-	arginine biosynthetic process via ornithine [GO:0042450];argininosuccinate lyase activity [GO:0004056];ATP binding [GO:0005524];metal ion binding [GO:0046872];-
A0A2P9AT78	Fumarate hydratase (Fumarase C),aerobic Class II	fumarate metabolic process [GO:0006106];tricarboxylic acid cycle [GO:0006099]	fumarate hydratase activity [GO:0004333]	tricarboxylic acid cycle enzyme complex [GO:0045239]	fumarate metabolic process [GO:0006106];tricarboxylic acid cycle [GO:0006099];fumarate hydratase activity [GO:0004333];tricarboxylic acid cycle enzyme complex [GO:0045239]
A0A2P9AT98	Exopolyphosphatase	phosphorus metabolic process [GO:0006793]	exopolyphosphatase activity [GO:0004309]	-	phosphorus metabolic process [GO:0006793];exopolyphosphatase activity [GO:0004309];-
A0A2P9ATQ7	Spermidine/putrescine import ATP-binding protein PotA	-	ATP binding [GO:0005524];polyamine-transporting ATPase activity [GO:0015417]	ATP-binding cassette (ABC) transporter complex [GO:0043190]	-;ATP binding [GO:0005524];polyamine-transporting ATPase activity [GO:0015417];ATP-binding cassette (ABC) transporter complex [GO:0043190]
A0A2P9AU04	Uncharacterized protein	-	-	-	-
A0A2P9AUG2	Uncharacterized protein	-	-	-	-
A0A2R8Y4Z8	Coiled-coil domain-containing protein 9	-	-	-	-
A0A2R8Y6G6	Alpha-enolase	glycolytic process [GO:0006096]	magnesium ion binding [GO:0000287];phosphopyruvate hydratase activity [GO:0004634]	phosphopyruvate hydratase complex [GO:0000015]	glycolytic process [GO:0006096];magnesium ion binding [GO:0000287];phosphopyruvate hydratase activity [GO:0004634];phosphopyruvate hydratase complex [GO:0000015]
A0A2R8Y6J3	60S ribosomal protein L5	translation [GO:0006412]	5S rRNA binding [GO:0008097];structural constituent of ribosome [GO:0003735]	ribosome [GO:0005840]	translation [GO:0006412];5S rRNA binding [GO:0008097];structural constituent of ribosome [GO:0003735];ribosome [GO:0005840]
A0A2R8YEG7	NACHT, LRR and PYD domains-containing protein 3	-	-	-	-
A0A2R8YF74	Transporter	-	gamma-aminobutyric acid [GO:0005332]	integral component of plasma membrane [GO:0005887]	-;gamma-aminobutyric acid [GO:0005332];integral component of plasma membrane [GO:0005887]
A0A2X0SFK9	ARHGAP11A	signal transduction [GO:0007165]	-	-	signal transduction [GO:0007165];-;-
A0PJB2	CDT1 protein	-	-	-	-
A2NH55	Immunogobulin kappa, VJ region	-	-	-	-
A8K3C3	T-complex protein 1 subunit delta	protein folding [GO:0006457]	ATP binding [GO:0005524];unfolded protein binding [GO:0051082]	cytoplasm [GO:0005737]	protein folding [GO:0006457];ATP binding [GO:0005524];unfolded protein binding [GO:0051082];cytoplasm [GO:0005737]
A8K492	cDNA FLJ76789, highly similar to Homo sapiens methionine-tRNA synthetase (MARS), mRNA	methionyl-tRNA aminoacylation [GO:0006431]	ATP binding [GO:0005524];methionine-tRNA ligase activity [GO:0004825]	cytoplasm [GO:0005737]	methionyl-tRNA aminoacylation [GO:0006431];ATP binding [GO:0005524];methionine-tRNA ligase activity [GO:0004825];cytoplasm [GO:0005737]
A8K670	Nitric oxide synthase-interacting protein	-	ubiquitin protein ligase activity [GO:0061630]	cytoplasm [GO:0005737];nucleus [GO:0005634]	-;ubiquitin protein ligase activity [GO:0061630];cytoplasm [GO:0005737];nucleus [GO:0005634]
A8K6X9	cDNA FLJ76427, highly similar to Homo sapiens SH2 domain binding protein 1 (tetratricopeptide repeat containing) (SH2BP1), mRNA	histone modification [GO:0016570];regulation of transcription, DNA-templated [GO:0006355]	-	-	histone modification [GO:0016570];regulation of transcription, DNA-templated [GO:0006355];-;-
A8K7N0	cDNA FLJ75556, highly similar to Homo sapiens ribosomal protein L14, mRNA	translation [GO:0006412]	RNA binding [GO:0003723];structural constituent of ribosome [GO:0003735]	ribosome [GO:0005840]	translation [GO:0006412];RNA binding [GO:0003723];structural constituent of ribosome [GO:0003735];ribosome [GO:0005840]
A8K800	cDNA FLJ76924, highly similar to Homo sapiens brix domain containing 1 (BXDC1), mRNA	maturation of LSU-rRNA [GO:0000470];ribosomal large subunit assembly [GO:0000027]	rRNA binding [GO:0019843]	-	maturation of LSU-rRNA [GO:0000470];ribosomal large subunit assembly [GO:0000027];rRNA binding [GO:0019843];-
A8K8H0	Chloride channel protein	-	voltage-gated chloride channel activity [GO:0005247]	integral component of membrane [GO:0016021]	-;voltage-gated chloride channel activity [GO:0005247];integral component of membrane [GO:0016021]
A8K9X5	cDNA FLJ76472, highly similar to Homo sapiens Fas (TNFRSF6) associated factor 1 (FAF1), transcript variant 1, mRNA	cell death [GO:0008219]	-	-	cell death [GO:0008219];-;-
A8KAB0	cDNA FLJ78684, highly similar to Homo sapiens cylindromatosis (turban tumor syndrome), mRNA	protein deubiquitination [GO:0016579];ubiquitin-dependent protein catabolic process [GO:0006511]	thiol-dependent ubiquitinyl hydrolase activity [GO:0036459]	-	protein deubiquitination [GO:0016579];ubiquitin-dependent protein catabolic process [GO:0006511];thiol-dependent ubiquitinyl hydrolase activity [GO:0036459];-
A8KAP3	cDNA FLJ78483, highly similar to Homo sapiens elongation factor Tu GTP binding domain containing 2 (EFTUD2), mRNA	-	GTP binding [GO:0005525];GTPase activity [GO:0003924];translation elongation factor activity [GO:0003746]	-	-;GTP binding [GO:0005525];GTPase activity [GO:0003924];translation elongation factor activity [GO:0003746];-
A8MYZ9	Haloacid dehalogenase-like hydrolase domain-containing 5	-	-	-	-
B0I1S3	DNAH17 variant protein	microtubule-based movement [GO:0007018]	microtubule motor activity [GO:0003777]	dynein complex [GO:0030286]	microtubule-based movement [GO:0007018];microtubule motor activity [GO:0003777];dynein complex [GO:0030286]
B0LXF0	GATA binding protein 4	-	-	-	-
B1AK87	Capping protein (Actin filament) muscle Z-line, beta, isoform CRA_a	actin cytoskeleton organization [GO:0030036];barbed-end actin filament capping [GO:0051016]	actin binding [GO:0003779]	cytoplasm [GO:0005737];F-actin capping protein complex [GO:0008290]	actin cytoskeleton organization [GO:0030036];barbed-end actin filament capping [GO:0051016];actin binding [GO:0003779];cytoplasm [GO:0005737];F-actin capping protein complex [GO:0008290]
B2R6P1	cDNA, FLJ93045, highly similar to Homo sapiens galactosamine (N-acetyl)-6-sulfate sulfatase (Morquiosyndrome, mucopolysaccharidosis type IVA) (GALNS), mRNA	-	N-acetylgalactosamine-6-sulfatase activity [GO:0043890]	-	-;N-acetylgalactosamine-6-sulfatase activity [GO:0043890];-
B2RC89	cDNA, FLJ95913, highly similar to Homo sapiens keratocan (KERA), mRNA	-	-	-	-
B2RE46	cDNA, FLJ96923, highly similar to Homo sapiens ribophorin II (RPN2), mRNA	protein N-linked glycosylation [GO:0006487]	-	integral component of membrane [GO:0016021];oligosaccharyltransferase complex [GO:0008250]	protein N-linked glycosylation [GO:0006487];-;integral component of membrane [GO:0016021];oligosaccharyltransferase complex [GO:0008250]
B3KM86	cDNA FLJ10524 fis, clone NT2RP2000880, highly similar to Eukaryotic translation initiation factor 5B	-	GTP binding [GO:0005525];GTPase activity [GO:0003924];translation initiation factor activity [GO:0003743]	-	-;GTP binding [GO:0005525];GTPase activity [GO:0003924];translation initiation factor activity [GO:0003743];-
B3KN09	cDNA FLJ13173 fis, clone NT2RP3003831, highly similar to Endonuclease G-like 1	-	endonuclease activity [GO:0004519];metal ion binding [GO:0046872];nucleic acid binding [GO:0003676]	-	-;endonuclease activity [GO:0004519];metal ion binding [GO:0046872];nucleic acid binding [GO:0003676];-
B3KP05	cDNA FLJ30874 fis, clone FEBRA2004329, moderately similar to MYOSIN HEAVY CHAIN, CARDIAC MUSCLE ISOFORM	-	motor activity [GO:0003774]	myosin complex [GO:0016459]	-;motor activity [GO:0003774];myosin complex [GO:0016459]
B3KPR5	cDNA FLJ32094 fis, clone OCBBF2000986, highly similar to Homo sapiens elongation factor Tu GTP binding domain containing 1, transcript variant 1, mRNA	-	translation elongation factor activity [GO:0003746]	-	-;translation elongation factor activity [GO:0003746];-
B3KSL5	cDNA FLJ36545 fis, clone TRACH2006670, highly similar to RNA-binding protein Luc7-like 2	mRNA splice site selection [GO:0006376]	mRNA binding [GO:0003729]	U1 snRNP [GO:0005685]	mRNA splice site selection [GO:0006376];mRNA binding [GO:0003729];U1 snRNP [GO:0005685]
B3KVK6	Complement factor properdin, isoform CRA_c	-	-	-	-
B3KXD6	Pescadillo homolog 1, containing BRCT domain (Zebrafish), isoform CRA_b	rRNA processing [GO:0006364]	-	cytosol [GO:0005829];nucleolus [GO:0005730];nucleoplasm [GO:0005654];nucleus [GO:0005634]	rRNA processing [GO:0006364];-;cytosol [GO:0005829];nucleolus [GO:0005730];nucleoplasm [GO:0005654];nucleus [GO:0005634]
B4DDM6	cDNA FLJ57899, highly similar to Mitotic checkpoint protein BUB3	-	-	-	-
B4DDZ5	cDNA FLJ53969, highly similar to Trifunctional enzyme subunit alpha, mitochondrial	fatty acid beta-oxidation [GO:0006635]	3-hydroxyacyl-CoA dehydrogenase activity [GO:0003857];enoyl-CoA hydratase activity [GO:0004300]	mitochondrial fatty acid beta-oxidation multienzyme complex [GO:0016507]	fatty acid beta-oxidation [GO:0006635];3-hydroxyacyl-CoA dehydrogenase activity [GO:0003857];enoyl-CoA hydratase activity [GO:0004300];mitochondrial fatty acid beta-oxidation multienzyme complex [GO:0016507]
B4DFX7	cDNA FLJ50132, highly similar to F-box only protein 22	-	-	-	-
B4DHR3	cDNA FLJ57725	-	-	-	-
B4DJT1	cDNA FLJ57512	-	-	-	-
B4DLY2	cDNA FLJ56600, highly similar to Large proline-rich protein BAT2	-	-	-	-
B4DNL3	cDNA FLJ53145, highly similar to Ankycorbin	-	-	-	-
B4DNX6	cDNA FLJ55115, highly similar to Claudin-18	-	structural molecule activity [GO:0005198]	bicellular tight junction [GO:0005923];integral component of membrane [GO:0016021];plasma membrane [GO:0005886]	-;structural molecule activity [GO:0005198];bicellular tight junction [GO:0005923];integral component of membrane [GO:0016021];plasma membrane [GO:0005886]
B4DPW9	cDNA FLJ51929, highly similar to Plastin-3	actin filament bundle assembly [GO:0051017]	actin filament binding [GO:0051015];calcium ion binding [GO:0005509]	-	actin filament bundle assembly [GO:0051017];actin filament binding [GO:0051015];calcium ion binding [GO:0005509];-
B4DRG0	cDNA FLJ51764, highly similar to Histone deacetylase 1	-	histone deacetylase activity [GO:0004407];metal ion binding [GO:0046872]	-	-;histone deacetylase activity [GO:0004407];metal ion binding [GO:0046872];-
B4DS96	Uncharacterized protein	intracellular protein transport [GO:0006886];vesicle-mediated transport [GO:0016192]	-	membrane coat [GO:0030117]	intracellular protein transport [GO:0006886];vesicle-mediated transport [GO:0016192];-;membrane coat [GO:0030117]
B4DT01	cDNA FLJ60347, highly similar to Homo sapiens hydroxyacylglutathione hydrolase (HAGH), transcript variant 1, mRNA	methylglyoxal catabolic process to D-lactate via S-lactoyl-glutathione [GO:0019243]	hydroxyacylglutathione hydrolase activity [GO:0004416]	-	methylglyoxal catabolic process to D-lactate via S-lactoyl-glutathione [GO:0019243];hydroxyacylglutathione hydrolase activity [GO:0004416];-
B4DT29	cDNA FLJ51082, highly similar to Actin-like protein 3	Arp2/3 complex-mediated actin nucleation [GO:0034314]	ATP binding [GO:0005524]	Arp2/3 protein complex [GO:0005885]	Arp2/3 complex-mediated actin nucleation [GO:0034314];ATP binding [GO:0005524];Arp2/3 protein complex [GO:0005885]
B4DYF7	cDNA FLJ61472, highly similar to Piwi-like protein 3	gene silencing by RNA [GO:0031047]	nucleic acid binding [GO:0003676]	-	gene silencing by RNA [GO:0031047];nucleic acid binding [GO:0003676];-
B4E0U0	cDNA FLJ61018, highly similar to Ran GTPase-activating protein 1	signal transduction [GO:0007165]	GTPase activator activity [GO:0005096]	-	signal transduction [GO:0007165];GTPase activator activity [GO:0005096];-
B4E231	cDNA FLJ50360, highly similar to Mus musculus trinucleotide repeat containing 6b (Tnrc6b), transcript variant 1, mRNA	miRNA mediated inhibition of translation [GO:0035278]	nucleic acid binding [GO:0003676]	-	miRNA mediated inhibition of translation [GO:0035278];nucleic acid binding [GO:0003676];-
B4E263	cDNA FLJ53502, highly similar to HEAT repeat-containing protein 1	-	-	-	-
B4E2Z6	Eukaryotic translation initiation factor 3 subunit C	formation of cytoplasmic translation initiation complex [GO:0001732]	translation initiation factor activity [GO:0003743];translation initiation factor binding [GO:0031369]	eukaryotic 43S preinitiation complex [GO:0016282];eukaryotic 48S preinitiation complex [GO:0033290];eukaryotic translation initiation factor 3 complex [GO:0005852]	formation of cytoplasmic translation initiation complex [GO:0001732];translation initiation factor activity [GO:0003743];translation initiation factor binding [GO:0031369];eukaryotic 43S preinitiation complex [GO:0016282];eukaryotic 48S preinitiation complex [GO:0033290];eukaryotic translation initiation factor 3 complex [GO:0005852]
B4E3M6	cDNA FLJ55446, highly similar to Superkiller viralicidic activity 2-like 2	RNA catabolic process [GO:0006401]	ATP binding [GO:0005524];RNA binding [GO:0003723];RNA helicase activity [GO:0003724]	-	RNA catabolic process [GO:0006401];ATP binding [GO:0005524];RNA binding [GO:0003723];RNA helicase activity [GO:0003724];-
B5MCX3	Septin-2	cell division [GO:0051301]	GTP binding [GO:0005525]	-	cell division [GO:0051301];GTP binding [GO:0005525];-
B5MD38	Trifunctional enzyme subunit beta, mitochondrial	-	transferase activity, transferring acyl groups other than amino-acyl groups [GO:0016747]	mitochondrion [GO:0005739]	-;transferase activity, transferring acyl groups other than amino-acyl groups [GO:0016747];mitochondrion [GO:0005739]
B7Z268	Single-stranded DNA binding protein 1, isoform CRA_c	DNA replication [GO:0006260]	single-stranded DNA binding [GO:0003697]	-	DNA replication [GO:0006260];single-stranded DNA binding [GO:0003697];-
B7Z379	Adenosine receptor A1	-	G protein-coupled adenosine receptor activity [GO:0001609]	integral component of membrane [GO:0016021];plasma membrane [GO:0005886]	-;G protein-coupled adenosine receptor activity [GO:0001609];integral component of membrane [GO:0016021];plasma membrane [GO:0005886]
B7Z3E7	cDNA FLJ56510, highly similar to Tumor suppressor p53-binding protein 1	-	-	-	-
B7Z4A1	cDNA FLJ50798, weakly similar to Ubiquinol-cytochrome c reductase complex ubiquinone-binding protein QP-C	-	ubiquinol-cytochrome-c reductase activity [GO:0008121]	-	-;ubiquinol-cytochrome-c reductase activity [GO:0008121];-
B7Z6I3	DNA ligase	DNA biosynthetic process [GO:0071897];DNA ligation involved in DNA repair [GO:0051103];DNA recombination [GO:0006310];DNA replication [GO:0006260]	ATP binding [GO:0005524];DNA binding [GO:0003677];DNA ligase (ATP) activity [GO:0003910]	-	DNA biosynthetic process [GO:0071897];DNA ligation involved in DNA repair [GO:0051103];DNA recombination [GO:0006310];DNA replication [GO:0006260];ATP binding [GO:0005524];DNA binding [GO:0003677];DNA ligase (ATP) activity [GO:0003910];-
B7Z983	cDNA FLJ53531, highly similar to Tetratricopeptide repeat protein 3	-	-	-	-
C3UMV3	EWSR1/NFATC2 fusion protein	-	DNA binding [GO:0003677];DNA-binding transcription factor activity [GO:0003700]	-	-;DNA binding [GO:0003677];DNA-binding transcription factor activity [GO:0003700];-
C9IZK7	WD repeat-containing protein 43	-	-	-	-
C9J6P7	Nuclear valosin-containing protein-like	-	-	-	-
C9JA41	UPF0577 protein KIAA1324-like	-	-	integral component of membrane [GO:0016021]	-;-;integral component of membrane [GO:0016021]
C9JB20	Engulfment and cell motility protein 1	actin cytoskeleton organization [GO:0030036];cell migration [GO:0016477];phagocytosis [GO:0006909]	-	-	actin cytoskeleton organization [GO:0030036];cell migration [GO:0016477];phagocytosis [GO:0006909];-;-
C9JNQ3	Phosphoribosyl pyrophosphate synthase-associated protein 1	nucleotide biosynthetic process [GO:0009165]	magnesium ion binding [GO:0000287];ribose phosphate diphosphokinase activity [GO:0004749]	-	nucleotide biosynthetic process [GO:0009165];magnesium ion binding [GO:0000287];ribose phosphate diphosphokinase activity [GO:0004749];-
C9JYB8	Coiled-coil domain-containing protein 66	retinal rod cell development [GO:0046548]	microtubule binding [GO:0008017]	centrosome [GO:0005813]	retinal rod cell development [GO:0046548];microtubule binding [GO:0008017];centrosome [GO:0005813]
C9JYJ6	Filamin A-interacting protein 1-like	-	-	-	-
D3DVD8	Spectrin, alpha, erythrocytic 1 (Elliptocytosis 2), isoform CRA_c	-	-	-	-
D6R9V2	Histone-lysine N-methyltransferase NSD2	-	-	nucleus [GO:0005634]	-;-;nucleus [GO:0005634]
D6RHD5	Serum albumin	-	-	endoplasmic reticulum [GO:0005783];extracellular space [GO:0005615];Golgi apparatus [GO:0005794]	-;-;endoplasmic reticulum [GO:0005783];extracellular space [GO:0005615];Golgi apparatus [GO:0005794]
D6RJF7	Serine/threonine-protein kinase Nek11	-	ATP binding [GO:0005524];protein kinase activity [GO:0004672]	-	-;ATP binding [GO:0005524];protein kinase activity [GO:0004672];-
E0CX15	Netrin receptor UNC5C	-	netrin receptor activity [GO:0005042]	integral component of membrane [GO:0016021]	-;netrin receptor activity [GO:0005042];integral component of membrane [GO:0016021]
E7ESJ3	Ankyrin repeat domain-containing protein 26	-	-	-	-
E7EW20	Unconventional myosin-VI	-	actin filament binding [GO:0051015];ATP binding [GO:0005524];motor activity [GO:0003774]	myosin complex [GO:0016459]	-;actin filament binding [GO:0051015];ATP binding [GO:0005524];motor activity [GO:0003774];myosin complex [GO:0016459]
E9LUE6	Sphingomyelin phosphodiesterase	sphingomyelin catabolic process [GO:0006685]	hydrolase activity, acting on glycosyl bonds [GO:0016798];metal ion binding [GO:0046872];sphingomyelin phosphodiesterase activity [GO:0004767]	integral component of membrane [GO:0016021]	sphingomyelin catabolic process [GO:0006685];hydrolase activity, acting on glycosyl bonds [GO:0016798];metal ion binding [GO:0046872];sphingomyelin phosphodiesterase activity [GO:0004767];integral component of membrane [GO:0016021]
E9PBF9	Cyclic AMP-dependent transcription factor ATF-2	regulation of transcription by RNA polymerase II [GO:0006357]	DNA-binding transcription factor activity [GO:0003700];nucleic acid binding [GO:0003676]	nucleus [GO:0005634]	regulation of transcription by RNA polymerase II [GO:0006357];DNA-binding transcription factor activity [GO:0003700];nucleic acid binding [GO:0003676];nucleus [GO:0005634]
E9PD14	Receptor of-activated protein C kinase 1	-	-	-	-
E9PG08	Fetuin-B	-	cysteine-type endopeptidase inhibitor activity [GO:0004869]	-	-;cysteine-type endopeptidase inhibitor activity [GO:0004869];-
E9PJH5	Ubiquitin carboxyl-terminal hydrolase 48	-	thiol-dependent ubiquitin-specific protease activity [GO:0004843]	cytosol [GO:0005829];mitochondrion [GO:0005739];nucleoplasm [GO:0005654]	-;thiol-dependent ubiquitin-specific protease activity [GO:0004843];cytosol [GO:0005829];mitochondrion [GO:0005739];nucleoplasm [GO:0005654]
E9PJH7	Mitochondrial glutamate carrier 1	-	transmembrane transporter activity [GO:0022857]	integral component of membrane [GO:0016021]	-;transmembrane transporter activity [GO:0022857];integral component of membrane [GO:0016021]
F4MHH7	Ubiquitously transcribed tetratricopeptide repeat protein Y-linked transcript variant 177	-	-	-	-
F4MHM3	Ubiquitously transcribed tetratricopeptide repeat protein Y-linked transcript variant 131	regulation of gene expression [GO:0010468]	histone demethylase activity (H3-K27 specific) [GO:0071558];metal ion binding [GO:0046872]	-	regulation of gene expression [GO:0010468];histone demethylase activity (H3-K27 specific) [GO:0071558];metal ion binding [GO:0046872];-
F5GYN0	Protein FAM186A	-	-	-	-
F5GZS6	4F2 cell-surface antigen heavy chain	carbohydrate metabolic process [GO:0005975]	catalytic activity [GO:0003824]	cytosol [GO:0005829];integral component of membrane [GO:0016021];nucleus [GO:0005634];plasma membrane [GO:0005886]	carbohydrate metabolic process [GO:0005975];catalytic activity [GO:0003824];cytosol [GO:0005829];integral component of membrane [GO:0016021];nucleus [GO:0005634];plasma membrane [GO:0005886]
F5GZY1	Protein-glutamate O-methyltransferase	-	protein carboxyl O-methyltransferase activity [GO:0051998]	-	-;protein carboxyl O-methyltransferase activity [GO:0051998];-
F5H1J3	Kelch-like protein 1	-	-	-	-
F5H265	Polyubiquitin-C	-	-	-	-
F5H563	Erythrocyte membrane protein band 4.2	peptide cross-linking [GO:0018149]	protein-glutamine gamma-glutamyltransferase activity [GO:0003810]	-	peptide cross-linking [GO:0018149];protein-glutamine gamma-glutamyltransferase activity [GO:0003810];-
F8W1J4	Intraflagellar transport protein 81 homolog	cilium assembly [GO:0060271];intraciliary transport [GO:0042073]	tubulin binding [GO:0015631]	cilium [GO:0005929];intraciliary transport particle B [GO:0030992]	cilium assembly [GO:0060271];intraciliary transport [GO:0042073];tubulin binding [GO:0015631];cilium [GO:0005929];intraciliary transport particle B [GO:0030992]
F8W727	60S ribosomal protein L32	translation [GO:0006412]	structural constituent of ribosome [GO:0003735]	ribosome [GO:0005840]	translation [GO:0006412];structural constituent of ribosome [GO:0003735];ribosome [GO:0005840]
F8WE88	Unconventional myosin-Va	-	actin filament binding [GO:0051015];ATP binding [GO:0005524];motor activity [GO:0003774]	myosin complex [GO:0016459]	-;actin filament binding [GO:0051015];ATP binding [GO:0005524];motor activity [GO:0003774];myosin complex [GO:0016459]
G3V325	ATP5MF-PTCD1 readthrough	tRNA 3'-end processing [GO:0042780]	tRNA binding [GO:0000049]	mitochondrial matrix [GO:0005759]	tRNA 3'-end processing [GO:0042780];tRNA binding [GO:0000049];mitochondrial matrix [GO:0005759]
G5E9W6	Coiled-coil domain-containing protein 183	-	-	-	-
G8JLG1	Structural maintenance of chromosomes protein	DNA repair [GO:0006281];mitotic sister chromatid cohesion [GO:0007064]	ATP binding [GO:0005524];chromatin binding [GO:0003682]	cohesin complex [GO:0008278];cytosol [GO:0005829];nucleoplasm [GO:0005654]	DNA repair [GO:0006281];mitotic sister chromatid cohesion [GO:0007064];ATP binding [GO:0005524];chromatin binding [GO:0003682];cohesin complex [GO:0008278];cytosol [GO:0005829];nucleoplasm [GO:0005654]
H0Y3V3	Adhesion G protein-coupled receptor L2	-	G protein-coupled receptor activity [GO:0004930]	integral component of membrane [GO:0016021]	-;G protein-coupled receptor activity [GO:0004930];integral component of membrane [GO:0016021]
H0Y525	Ethylmalonyl-CoA decarboxylase	-	-	-	-
H0Y696	Alsin	regulation of Rho protein signal transduction [GO:0035023]	Rho guanyl-nucleotide exchange factor activity [GO:0005089]	-	regulation of Rho protein signal transduction [GO:0035023];Rho guanyl-nucleotide exchange factor activity [GO:0005089];-
H0Y6G2	Calcium/calmodulin-dependent protein kinase type II subunit gamma	-	ATP binding [GO:0005524];calmodulin binding [GO:0005516];calmodulin-dependent protein kinase activity [GO:0004683]	-	-;ATP binding [GO:0005524];calmodulin binding [GO:0005516];calmodulin-dependent protein kinase activity [GO:0004683];-
H0Y7U4	THO complex subunit 2	mRNA export from nucleus [GO:0006406];mRNA processing [GO:0006397]	-	THO complex [GO:0000347]	mRNA export from nucleus [GO:0006406];mRNA processing [GO:0006397];-;THO complex [GO:0000347]
H0Y8D9	U2 snRNP-associated SURP motif-containing protein	-	RNA binding [GO:0003723]	-	-;RNA binding [GO:0003723];-
H0Y8V5	Cation-transporting ATPase 13A2	-	-	integral component of membrane [GO:0016021]	-;-;integral component of membrane [GO:0016021]
H0Y9I5	Protocadherin-1	-	-	-	-
H0Y9X0	Protein furry homolog-like	cell morphogenesis [GO:0000902]	-	-	cell morphogenesis [GO:0000902];-;-
H0YB87	Dihydropyrimidinase-related protein 3	actin filament bundle assembly [GO:0051017];positive regulation of filopodium assembly [GO:0051491];regulation of cell migration [GO:0030334];regulation of neuron projection development [GO:0010975];response to axon injury [GO:0048678]	-	-	actin filament bundle assembly [GO:0051017];positive regulation of filopodium assembly [GO:0051491];regulation of cell migration [GO:0030334];regulation of neuron projection development [GO:0010975];response to axon injury [GO:0048678];-;-
H0YD46	DNA polymerase delta subunit 3	DNA replication [GO:0006260]	-	nucleus [GO:0005634]	DNA replication [GO:0006260];-;nucleus [GO:0005634]
H0YFJ7	Cell division cycle and apoptosis regulator protein 1	regulation of transcription, DNA-templated [GO:0006355]	-	-	regulation of transcription, DNA-templated [GO:0006355];-;-
H0YJI8	Prolow-density lipoprotein receptor-related protein 1	-	-	-	-
H0YJU4	Transcriptional repressor protein YY1	-	-	-	-
H0YK98	LysM and putative peptidoglycan-binding domain-containing protein 2	-	-	-	-
H0YLA2	Signal recognition particle 14 kDa protein	SRP-dependent cotranslational protein targeting to membrane [GO:0006614]	7S RNA binding [GO:0008312];endoplasmic reticulum signal peptide binding [GO:0030942]	signal recognition particle, endoplasmic reticulum targeting [GO:0005786]	SRP-dependent cotranslational protein targeting to membrane [GO:0006614];7S RNA binding [GO:0008312];endoplasmic reticulum signal peptide binding [GO:0030942];signal recognition particle, endoplasmic reticulum targeting [GO:0005786]
H0YML5	Phosphoenolpyruvate carboxykinase [GTP], mitochondrial	gluconeogenesis [GO:0006094]	GTP binding [GO:0005525];phosphoenolpyruvate carboxykinase (GTP) activity [GO:0004613]	mitochondrion [GO:0005739]	gluconeogenesis [GO:0006094];GTP binding [GO:0005525];phosphoenolpyruvate carboxykinase (GTP) activity [GO:0004613];mitochondrion [GO:0005739]
H0YNR6	Ceramide synthase 4	-	DNA binding [GO:0003677]	integral component of membrane [GO:0016021];nucleus [GO:0005634]	-;DNA binding [GO:0003677];integral component of membrane [GO:0016021];nucleus [GO:0005634]
H3BMS0	RNA-binding protein with serine-rich domain 1	-	RNA binding [GO:0003723]	-	-;RNA binding [GO:0003723];-
H3BP01	Zinc finger CCCH domain-containing protein 18	-	metal ion binding [GO:0046872]	-	-;metal ion binding [GO:0046872];-
H3BP27	tRNA-specific adenosine deaminase 1	RNA processing [GO:0006396]	adenosine deaminase activity [GO:0004000];RNA binding [GO:0003723]	-	RNA processing [GO:0006396];adenosine deaminase activity [GO:0004000];RNA binding [GO:0003723];-
H3BQD0	Cerebellin-1	-	-	-	-
H3BRB8	Uncharacterized protein	regulation of autophagy [GO:0010506]	-	extracellular space [GO:0005615];integral component of membrane [GO:0016021]	regulation of autophagy [GO:0010506];-;extracellular space [GO:0005615];integral component of membrane [GO:0016021]
H3BVA8	Lysine--tRNA ligase	-	nucleic acid binding [GO:0003676]	-	-;nucleic acid binding [GO:0003676];-
H7BY10	60S ribosomal protein L23a	translation [GO:0006412]	structural constituent of ribosome [GO:0003735]	ribosome [GO:0005840]	translation [GO:0006412];structural constituent of ribosome [GO:0003735];ribosome [GO:0005840]
H7C0C7	CCR4-NOT transcription complex subunit 11	-	-	CCR4-NOT complex [GO:0030014]	-;-;CCR4-NOT complex [GO:0030014]
H7C0F7	Stereocilin	-	-	-	-
H7C0Q6	E3 ubiquitin-protein ligase TRIM4	-	zinc ion binding [GO:0008270]	cytosol [GO:0005829];plasma membrane [GO:0005886]	-;zinc ion binding [GO:0008270];cytosol [GO:0005829];plasma membrane [GO:0005886]
H7C2K7	Sushi domain-containing protein 5	cell adhesion [GO:0007155]	hyaluronic acid binding [GO:0005540]	-	cell adhesion [GO:0007155];hyaluronic acid binding [GO:0005540];-
H7C2R5	Nuclear receptor corepressor 2	-	-	-	-
H7C506	Dynein heavy chain 1, axonemal	cilium movement [GO:0003341]	ATPase activity [GO:0016887];microtubule motor activity [GO:0003777]	axonemal dynein complex [GO:0005858]	cilium movement [GO:0003341];ATPase activity [GO:0016887];microtubule motor activity [GO:0003777];axonemal dynein complex [GO:0005858]
H7C553	Coiled-coil domain-containing protein 191	-	-	-	-
H9BDU9	NOTCH1 variant	-	-	-	-
I3L1P8	Mitochondrial 2-oxoglutarate/malate carrier protein	-	transmembrane transporter activity [GO:0022857]	integral component of membrane [GO:0016021]	-;transmembrane transporter activity [GO:0022857];integral component of membrane [GO:0016021]
J3QRJ6	ATP-dependent RNA helicase DDX25	-	-	-	-
J3QRW1	26S proteasome regulatory subunit 8	-	ATP binding [GO:0005524];proteasome-activating ATPase activity [GO:0036402]	-	-;ATP binding [GO:0005524];proteasome-activating ATPase activity [GO:0036402];-
K7EKP7	Ferrochelatase, mitochondrial	heme biosynthetic process [GO:0006783]	ferrochelatase activity [GO:0004325]	-	heme biosynthetic process [GO:0006783];ferrochelatase activity [GO:0004325];-
K7EN83	EPS8-like 1, isoform CRA_d	-	-	-	-
K7EQA8	Histone-arginine methyltransferase CARM1	protein methylation [GO:0006479]	methyltransferase activity [GO:0008168]	-	protein methylation [GO:0006479];methyltransferase activity [GO:0008168];-
K7R8W0	Pro-opiomelanocortin	-	hormone activity [GO:0005179]	extracellular region [GO:0005576]	-;hormone activity [GO:0005179];extracellular region [GO:0005576]
L0R5D0	Alternative protein SRGAP1	-	-	-	-
L0R6Q7	Alternative protein TBC1D21	-	-	-	-
L7XHF6	Cytochrome c oxidase subunit 3	aerobic electron transport chain [GO:0019646]	cytochrome-c oxidase activity [GO:0004129]	integral component of membrane [GO:0016021];mitochondrion [GO:0005739]	aerobic electron transport chain [GO:0019646];cytochrome-c oxidase activity [GO:0004129];integral component of membrane [GO:0016021];mitochondrion [GO:0005739]
L8E8L1	Alternative protein LMTK2	-	-	-	-
L8E964	Alternative protein ARHGAP42	-	-	-	-
L8EAD1	Alternative protein GRAMD3	-	-	-	-
M0QXL5	rRNA 2'-O-methyltransferase fibrillarin	rRNA processing [GO:0006364]	methyltransferase activity [GO:0008168];RNA binding [GO:0003723]	fibrillar center [GO:0001650];nucleus [GO:0005634]	rRNA processing [GO:0006364];methyltransferase activity [GO:0008168];RNA binding [GO:0003723];fibrillar center [GO:0001650];nucleus [GO:0005634]
M0QYQ9	Splicing factor U2AF 65 kDa subunit	-	-	-	-
M0R2N4	Uncharacterized protein	mRNA splicing, via spliceosome [GO:0000398]	metal ion binding [GO:0046872];pre-mRNA 3'-splice site binding [GO:0030628]	spliceosomal complex [GO:0005681];U2AF [GO:0089701]	mRNA splicing, via spliceosome [GO:0000398];metal ion binding [GO:0046872];pre-mRNA 3'-splice site binding [GO:0030628];spliceosomal complex [GO:0005681];U2AF [GO:0089701]
Q2YDA1	KCNK4 protein	-	potassium channel activity [GO:0005267]	integral component of membrane [GO:0016021]	-;potassium channel activity [GO:0005267];integral component of membrane [GO:0016021]
Q4G1C6	RIMS2 protein	calcium ion-regulated exocytosis of neurotransmitter [GO:0048791];regulation of exocytosis [GO:0017157]	Rab GTPase binding [GO:0017137]	membrane [GO:0016020];presynaptic active zone [GO:0048786]	calcium ion-regulated exocytosis of neurotransmitter [GO:0048791];regulation of exocytosis [GO:0017157];Rab GTPase binding [GO:0017137];membrane [GO:0016020];presynaptic active zone [GO:0048786]
Q53F82	E2F transcription factor 6 isoform 1 variant	-	DNA binding [GO:0003677];DNA-binding transcription factor activity [GO:0003700];protein dimerization activity [GO:0046983]	nucleus [GO:0005634];transcription factor complex [GO:0005667]	-;DNA binding [GO:0003677];DNA-binding transcription factor activity [GO:0003700];protein dimerization activity [GO:0046983];nucleus [GO:0005634];transcription factor complex [GO:0005667]
Q53HU0	Chaperonin containing TCP1, subunit 8 (Theta) variant	protein folding [GO:0006457]	ATP binding [GO:0005524];unfolded protein binding [GO:0051082]	-	protein folding [GO:0006457];ATP binding [GO:0005524];unfolded protein binding [GO:0051082];-
Q53HV2	T-complex protein 1 subunit eta	protein folding [GO:0006457]	ATP binding [GO:0005524];unfolded protein binding [GO:0051082]	cytoplasm [GO:0005737]	protein folding [GO:0006457];ATP binding [GO:0005524];unfolded protein binding [GO:0051082];cytoplasm [GO:0005737]
Q59EC6	Ret finger protein isoform beta variant	-	zinc ion binding [GO:0008270]	-	-;zinc ion binding [GO:0008270];-
Q59ED5	Tetraspanin	-	-	integral component of membrane [GO:0016021]	-;-;integral component of membrane [GO:0016021]
Q59H81	BRCA1 associated protein variant	-	nucleic acid binding [GO:0003676];zinc ion binding [GO:0008270]	-	-;nucleic acid binding [GO:0003676];zinc ion binding [GO:0008270];-
Q5BJH1	PSAP protein	sphingolipid metabolic process [GO:0006665]	-	lysosome [GO:0005764]	sphingolipid metabolic process [GO:0006665];-;lysosome [GO:0005764]
Q5H907	Melanoma antigen family D, 2, isoform CRA_d	-	-	cytosol [GO:0005829];nucleolus [GO:0005730];nucleus [GO:0005634]	-;-;cytosol [GO:0005829];nucleolus [GO:0005730];nucleus [GO:0005634]
Q5W009	RNA binding motif protein 17, isoform CRA_a	DNA repair [GO:0006281];regulation of RNA splicing [GO:0043484]	RNA binding [GO:0003723]	nucleoplasm [GO:0005654];protein-containing complex [GO:0032991]	DNA repair [GO:0006281];regulation of RNA splicing [GO:0043484];RNA binding [GO:0003723];nucleoplasm [GO:0005654];protein-containing complex [GO:0032991]
Q5ZEZ4	Alpha-actinin 1	actin crosslink formation [GO:0051764];actin filament bundle assembly [GO:0051017]	actin filament binding [GO:0051015];calcium ion binding [GO:0005509]	-	actin crosslink formation [GO:0051764];actin filament bundle assembly [GO:0051017];actin filament binding [GO:0051015];calcium ion binding [GO:0005509];-
Q63HR1	Uncharacterized protein DKFZp686P17171	-	mRNA 3'-UTR binding [GO:0003730]	-	-;mRNA 3'-UTR binding [GO:0003730];-
Q68D69	Uncharacterized protein DKFZp779G1236	synapse assembly [GO:0007416]	-	integral component of membrane [GO:0016021];presynaptic active zone [GO:0048786]	synapse assembly [GO:0007416];-;integral component of membrane [GO:0016021];presynaptic active zone [GO:0048786]
Q6FHX6	Flap endonuclease 1	base-excision repair [GO:0006284];DNA replication [GO:0006260];DNA replication, removal of RNA primer [GO:0043137];memory [GO:0007613]	5'-3' exonuclease activity [GO:0008409];5'-flap endonuclease activity [GO:0017108];DNA binding [GO:0003677];magnesium ion binding [GO:0000287]	mitochondrion [GO:0005739];nucleolus [GO:0005730];nucleoplasm [GO:0005654];nucleus [GO:0005634]	base-excision repair [GO:0006284];DNA replication [GO:0006260];DNA replication, removal of RNA primer [GO:0043137];memory [GO:0007613];5'-3' exonuclease activity [GO:0008409];5'-flap endonuclease activity [GO:0017108];DNA binding [GO:0003677];magnesium ion binding [GO:0000287];mitochondrion [GO:0005739];nucleolus [GO:0005730];nucleoplasm [GO:0005654];nucleus [GO:0005634]
Q6ISE7	ATOH1 protein	inner ear auditory receptor cell differentiation [GO:0042491];regulation of transcription, DNA-templated [GO:0006355]	protein dimerization activity [GO:0046983];sequence-specific DNA binding [GO:0043565]	-	inner ear auditory receptor cell differentiation [GO:0042491];regulation of transcription, DNA-templated [GO:0006355];protein dimerization activity [GO:0046983];sequence-specific DNA binding [GO:0043565];-
Q6MZF4	Uncharacterized protein DKFZp686F219	-	-	extracellular region [GO:0005576]	-;-;extracellular region [GO:0005576]
Q6P089	IGH@ protein	-	-	-	-
Q6P0M4	IARS protein	isoleucyl-tRNA aminoacylation [GO:0006428]	aminoacyl-tRNA editing activity [GO:0002161];ATP binding [GO:0005524];isoleucine-tRNA ligase activity [GO:0004822];tRNA binding [GO:0000049]	cytoplasm [GO:0005737]	isoleucyl-tRNA aminoacylation [GO:0006428];aminoacyl-tRNA editing activity [GO:0002161];ATP binding [GO:0005524];isoleucine-tRNA ligase activity [GO:0004822];tRNA binding [GO:0000049];cytoplasm [GO:0005737]
Q6P671	BRCA1 protein	DNA repair [GO:0006281]	DNA binding [GO:0003677];ubiquitin-protein transferase activity [GO:0004842];zinc ion binding [GO:0008270]	nucleus [GO:0005634]	DNA repair [GO:0006281];DNA binding [GO:0003677];ubiquitin-protein transferase activity [GO:0004842];zinc ion binding [GO:0008270];nucleus [GO:0005634]
Q6PJ55	MYH1 protein	-	actin filament binding [GO:0051015];ATP binding [GO:0005524];motor activity [GO:0003774]	myosin complex [GO:0016459]	-;actin filament binding [GO:0051015];ATP binding [GO:0005524];motor activity [GO:0003774];myosin complex [GO:0016459]
Q6PK32	ANK1 protein	-	-	-	-
Q6TV06	Breast cancer-associated antigen SGA-56M	-	-	-	-
Q6ZML5	FLJ00268 protein	-	scavenger receptor activity [GO:0005044]	membrane [GO:0016020]	-;scavenger receptor activity [GO:0005044];membrane [GO:0016020]
Q6ZNY9	cDNA FLJ26869 fis, clone PRS08627	-	-	-	-
Q6ZTI2	cDNA FLJ44632 fis, clone BRACE2019348, moderately similar to Zinc finger protein ZIC4	-	nucleic acid binding [GO:0003676]	-	-;nucleic acid binding [GO:0003676];-
Q71S06	Spectrin beta chain	actin filament capping [GO:0051693]	actin binding [GO:0003779];structural constituent of cytoskeleton [GO:0005200]	spectrin [GO:0008091]	actin filament capping [GO:0051693];actin binding [GO:0003779];structural constituent of cytoskeleton [GO:0005200];spectrin [GO:0008091]
Q71UM7	Beta-subunit signal transducing proteins GS/GI	signal transduction [GO:0007165]	-	-	signal transduction [GO:0007165];-;-
Q7Z5A3	Small nuclear ribonucleoprotein Sm D1	spliceosomal snRNP assembly [GO:0000387]	-	cytosol [GO:0005829];nucleus [GO:0005634]	spliceosomal snRNP assembly [GO:0000387];-;cytosol [GO:0005829];nucleus [GO:0005634]
Q8N1R0	cDNA FLJ37957 fis, clone CTONG2009529	-	-	-	-
Q8N7S3	cDNA FLJ40411 fis, clone TESTI2037845	-	-	-	-
Q8WYU8	Uncharacterized protein pp6170	-	-	-	-
Q96AL6	C15orf37 protein	-	-	-	-
Q96HV3	Uncharacterized protein DKFZP761I2123	-	-	-	-
Q9H5E0	cDNA: FLJ23531 fis, clone LNG06065	-	methylated histone binding [GO:0035064]	NURF complex [GO:0016589]	-;methylated histone binding [GO:0035064];NURF complex [GO:0016589]
Q9UK43	Chondrosarcoma-associated protein 2	mitotic spindle assembly checkpoint [GO:0007094]	-	nucleus [GO:0005634]	mitotic spindle assembly checkpoint [GO:0007094];-;nucleus [GO:0005634]
R4GN19	60S ribosomal protein L36a	translation [GO:0006412]	structural constituent of ribosome [GO:0003735]	ribosome [GO:0005840]	translation [GO:0006412];structural constituent of ribosome [GO:0003735];ribosome [GO:0005840]
U3KQF2	ADP-ribosylation factor 4	-	GTP binding [GO:0005525]	-	-;GTP binding [GO:0005525];-
V9HW79	D-3-phosphoglycerate dehydrogenase	L-serine biosynthetic process [GO:0006564]	NAD binding [GO:0051287];phosphoglycerate dehydrogenase activity [GO:0004617]	-	L-serine biosynthetic process [GO:0006564];NAD binding [GO:0051287];phosphoglycerate dehydrogenase activity [GO:0004617];-
X6R390	AP complex subunit sigma	intracellular protein transport [GO:0006886];vesicle-mediated transport [GO:0016192]	protein transporter activity [GO:0008565]	AP-2 adaptor complex [GO:0030122]	intracellular protein transport [GO:0006886];vesicle-mediated transport [GO:0016192];protein transporter activity [GO:0008565];AP-2 adaptor complex [GO:0030122]
X6R700	Chromatin target of PRMT1 protein	-	-	cytoplasmic ribonucleoprotein granule [GO:0036464];nuclear speck [GO:0016607]	-;-;cytoplasmic ribonucleoprotein granule [GO:0036464];nuclear speck [GO:0016607]

## Sheet: R20181101497_293T_VECTOR_FLAG
ProteinID	ProteinName	BP	MF	CC	GO_Term
A0A024R1N1	Myosin, heavy polypeptide 9, non-muscle, isoform CRA_a	cell morphogenesis involved in differentiation [GO:0000904];cell-cell adhesion [GO:0098609];establishment of meiotic spindle localization [GO:0051295];establishment of T cell polarity [GO:0001768];in utero embryonic development [GO:0001701];meiotic spindle organization [GO:0000212];myoblast fusion [GO:0007520];negative regulation of actin filament severing [GO:1903919];phagocytosis, engulfment [G…	actin filament binding [GO:0051015];ATP binding [GO:0005524];motor activity [GO:0003774];protein domain specific binding [GO:0019904]	brush border [GO:0005903];cell-cell adherens junction [GO:0005913];cortical cytoskeleton [GO:0030863];focal adhesion [GO:0005925];immunological synapse [GO:0001772];myosin II complex [GO:0016460];neuromuscular junction [GO:0031594];spindle [GO:0005819];stress fiber [GO:0001725];uropod [GO:0001931]	cell morphogenesis involved in differentiation [GO:0000904];cell-cell adhesion [GO:0098609];establishment of meiotic spindle localization [GO:0051295];establishment of T cell polarity [GO:0001768];in utero embryonic development [GO:0001701];meiotic spindle organization [GO:0000212];myoblast fusion [GO:0007520];negative regulation of actin filament severing [GO:1903919];phagocytosis, engulfment [G…
P09874	Poly [ADP-ribose] polymerase 1	apoptotic process [GO:0006915];ATP generation from poly-ADP-D-ribose [GO:1990966];cellular response to amyloid-beta [GO:1904646];cellular response to DNA damage stimulus [GO:0006974];cellular response to insulin stimulus [GO:0032869];cellular response to oxidative stress [GO:0034599];cellular response to UV [GO:0034644];cellular response to zinc ion [GO:0071294];DNA damage response, detection of …	DNA binding [GO:0003677];DNA-binding transcription activator activity, RNA polymerase II-specific [GO:0001228];enzyme binding [GO:0019899];estrogen receptor binding [GO:0030331];histone deacetylase binding [GO:0042826];identical protein binding [GO:0042802];NAD binding [GO:0051287];NAD+ ADP-ribosyltransferase activity [GO:0003950];protein ADP-ribosylase activity [GO:1990404];protein kinase bindin…	membrane [GO:0016020];mitochondrion [GO:0005739];nuclear chromosome, telomeric region [GO:0000784];nuclear envelope [GO:0005635];nucleolus [GO:0005730];nucleoplasm [GO:0005654];nucleus [GO:0005634];protein-containing complex [GO:0032991];protein-DNA complex [GO:0032993];site of DNA damage [GO:0090734];transcription factor complex [GO:0005667]	apoptotic process [GO:0006915];ATP generation from poly-ADP-D-ribose [GO:1990966];cellular response to amyloid-beta [GO:1904646];cellular response to DNA damage stimulus [GO:0006974];cellular response to insulin stimulus [GO:0032869];cellular response to oxidative stress [GO:0034599];cellular response to UV [GO:0034644];cellular response to zinc ion [GO:0071294];DNA damage response, detection of …
P35580	Myosin-10	actin filament-based movement [GO:0030048];actomyosin structure organization [GO:0031032];adult heart development [GO:0007512];aorta development [GO:0035904];axon guidance [GO:0007411];cardiac myofibril assembly [GO:0055003];cardiac septum development [GO:0003279];cell adhesion [GO:0007155];cell proliferation [GO:0008283];cerebellar Purkinje cell layer development [GO:0021680];coronary vasculatur…	actin binding [GO:0003779];actin filament binding [GO:0051015];actin-dependent ATPase activity [GO:0030898];ADP binding [GO:0043531];ATP binding [GO:0005524];ATPase activity [GO:0016887];calmodulin binding [GO:0005516];microfilament motor activity [GO:0000146];mRNA 5'-UTR binding [GO:0048027];RNA stem-loop binding [GO:0035613]	actomyosin [GO:0042641];brush border [GO:0005903];cell cortex [GO:0005938];cleavage furrow [GO:0032154];cytoplasm [GO:0005737];cytosol [GO:0005829];dendritic spine [GO:0043197];extracellular exosome [GO:0070062];glutamatergic synapse [GO:0098978];growth cone [GO:0030426];lamellipodium [GO:0030027];midbody [GO:0030496];myosin complex [GO:0016459];myosin II complex [GO:0016460];myosin II filament […	actin filament-based movement [GO:0030048];actomyosin structure organization [GO:0031032];adult heart development [GO:0007512];aorta development [GO:0035904];axon guidance [GO:0007411];cardiac myofibril assembly [GO:0055003];cardiac septum development [GO:0003279];cell adhesion [GO:0007155];cell proliferation [GO:0008283];cerebellar Purkinje cell layer development [GO:0021680];coronary vasculatur…
B4DN41	cDNA FLJ53366, highly similar to Probable ATP-dependent RNA helicase DDX5	-	ATP binding [GO:0005524];helicase activity [GO:0004386];nucleic acid binding [GO:0003676]	-	-;ATP binding [GO:0005524];helicase activity [GO:0004386];nucleic acid binding [GO:0003676];-
P63261	Actin, cytoplasmic 2	cell junction assembly [GO:0034329];cellular response to interferon-gamma [GO:0071346];ephrin receptor signaling pathway [GO:0048013];Fc-gamma receptor signaling pathway involved in phagocytosis [GO:0038096];membrane organization [GO:0061024];platelet aggregation [GO:0070527];retina homeostasis [GO:0001895];sarcomere organization [GO:0045214];synaptic vesicle endocytosis [GO:0048488]	ATP binding [GO:0005524];identical protein binding [GO:0042802];profilin binding [GO:0005522];structural constituent of cytoskeleton [GO:0005200];ubiquitin protein ligase binding [GO:0031625]	actin filament [GO:0005884];blood microparticle [GO:0072562];calyx of Held [GO:0044305];cytoskeleton [GO:0005856];cytosol [GO:0005829];dense body [GO:0097433];extracellular exosome [GO:0070062];extracellular space [GO:0005615];filamentous actin [GO:0031941];focal adhesion [GO:0005925];membrane [GO:0016020];myelin sheath [GO:0043209];myofibril [GO:0030016];nucleus [GO:0005634];phagocytic vesicle […	cell junction assembly [GO:0034329];cellular response to interferon-gamma [GO:0071346];ephrin receptor signaling pathway [GO:0048013];Fc-gamma receptor signaling pathway involved in phagocytosis [GO:0038096];membrane organization [GO:0061024];platelet aggregation [GO:0070527];retina homeostasis [GO:0001895];sarcomere organization [GO:0045214];synaptic vesicle endocytosis [GO:0048488];ATP binding …
A0A024R4A0	Nucleolin, isoform CRA_b	cellular response to epidermal growth factor stimulus [GO:0071364];cellular response to leukemia inhibitory factor [GO:1990830];positive regulation of transcription by RNA polymerase II [GO:0045944]	RNA binding [GO:0003723]	nucleolus [GO:0005730];nucleoplasm [GO:0005654];nucleus [GO:0005634]	cellular response to epidermal growth factor stimulus [GO:0071364];cellular response to leukemia inhibitory factor [GO:1990830];positive regulation of transcription by RNA polymerase II [GO:0045944];RNA binding [GO:0003723];nucleolus [GO:0005730];nucleoplasm [GO:0005654];nucleus [GO:0005634]
A0A087X0X3	Heterogeneous nuclear ribonucleoprotein M	mRNA splicing, via spliceosome [GO:0000398]	RNA binding [GO:0003723]	nucleoplasm [GO:0005654]	mRNA splicing, via spliceosome [GO:0000398];RNA binding [GO:0003723];nucleoplasm [GO:0005654]
A0A1W2PP35	Heterogeneous nuclear ribonucleoprotein U	-	-	nucleus [GO:0005634]	-;-;nucleus [GO:0005634]
Q99880	Histone H2B type 1-L	nucleosome assembly [GO:0006334];protein ubiquitination [GO:0016567]	DNA binding [GO:0003677];protein heterodimerization activity [GO:0046982]	cytosol [GO:0005829];extracellular exosome [GO:0070062];nucleoplasm [GO:0005654];nucleosome [GO:0000786];nucleus [GO:0005634]	nucleosome assembly [GO:0006334];protein ubiquitination [GO:0016567];DNA binding [GO:0003677];protein heterodimerization activity [GO:0046982];cytosol [GO:0005829];extracellular exosome [GO:0070062];nucleoplasm [GO:0005654];nucleosome [GO:0000786];nucleus [GO:0005634]
B2R4S9	Histone H2B	antibacterial humoral response [GO:0019731];antimicrobial humoral immune response mediated by antimicrobial peptide [GO:0061844];defense response to Gram-positive bacterium [GO:0050830];innate immune response in mucosa [GO:0002227]	DNA binding [GO:0003677];protein heterodimerization activity [GO:0046982]	cytosol [GO:0005829];extracellular space [GO:0005615];nucleoplasm [GO:0005654];nucleosome [GO:0000786]	antibacterial humoral response [GO:0019731];antimicrobial humoral immune response mediated by antimicrobial peptide [GO:0061844];defense response to Gram-positive bacterium [GO:0050830];innate immune response in mucosa [GO:0002227];DNA binding [GO:0003677];protein heterodimerization activity [GO:0046982];cytosol [GO:0005829];extracellular space [GO:0005615];nucleoplasm [GO:0005654];nucleosome [GO…
A8K3K1	cDNA FLJ78096, highly similar to Homo sapiens actin, alpha, cardiac muscle (ACTC), mRNA	mesenchyme migration [GO:0090131];positive regulation of gene expression [GO:0010628]	ATP binding [GO:0005524]	cell body [GO:0044297];cytoplasm [GO:0005737];filopodium [GO:0030175];lamellipodium [GO:0030027]	mesenchyme migration [GO:0090131];positive regulation of gene expression [GO:0010628];ATP binding [GO:0005524];cell body [GO:0044297];cytoplasm [GO:0005737];filopodium [GO:0030175];lamellipodium [GO:0030027]
Q8N257	Histone H2B type 3-B	nucleosome assembly [GO:0006334]	DNA binding [GO:0003677];protein heterodimerization activity [GO:0046982]	cytosol [GO:0005829];nucleoplasm [GO:0005654];nucleosome [GO:0000786];nucleus [GO:0005634]	nucleosome assembly [GO:0006334];DNA binding [GO:0003677];protein heterodimerization activity [GO:0046982];cytosol [GO:0005829];nucleoplasm [GO:0005654];nucleosome [GO:0000786];nucleus [GO:0005634]
A0A024RCJ2	Histone H2B	-	DNA binding [GO:0003677];protein heterodimerization activity [GO:0046982]	cytosol [GO:0005829];nucleoplasm [GO:0005654];nucleosome [GO:0000786]	-;DNA binding [GO:0003677];protein heterodimerization activity [GO:0046982];cytosol [GO:0005829];nucleoplasm [GO:0005654];nucleosome [GO:0000786]
Q08211	ATP-dependent RNA helicase A	alternative mRNA splicing, via spliceosome [GO:0000380];cellular response to exogenous dsRNA [GO:0071360];cellular response to tumor necrosis factor [GO:0071356];CRD-mediated mRNA stabilization [GO:0070934];DNA duplex unwinding [GO:0032508];DNA replication [GO:0006260];DNA-templated transcription, termination [GO:0006353];DNA-templated viral transcription [GO:0039695];G-quadruplex DNA unwinding […	ATP binding [GO:0005524];ATP-dependent 3'-5' DNA helicase activity [GO:0043140];ATP-dependent 3'-5' DNA/RNA helicase activity [GO:0033681];ATP-dependent 3'-5' RNA helicase activity [GO:0034459];ATP-dependent DNA helicase activity [GO:0004003];ATP-dependent RNA helicase activity [GO:0004004];ATPase activity [GO:0016887];chromatin DNA binding [GO:0031490];DNA binding [GO:0003677];DNA replication or…	actin cytoskeleton [GO:0015629];centrosome [GO:0005813];CRD-mediated mRNA stability complex [GO:0070937];cytoplasm [GO:0005737];cytoplasmic ribonucleoprotein granule [GO:0036464];cytosol [GO:0005829];membrane [GO:0016020];micro-ribonucleoprotein complex [GO:0035068];nuclear body [GO:0016604];nuclear stress granule [GO:0097165];nucleolus [GO:0005730];nucleoplasm [GO:0005654];nucleus [GO:0005634];p…	alternative mRNA splicing, via spliceosome [GO:0000380];cellular response to exogenous dsRNA [GO:0071360];cellular response to tumor necrosis factor [GO:0071356];CRD-mediated mRNA stabilization [GO:0070934];DNA duplex unwinding [GO:0032508];DNA replication [GO:0006260];DNA-templated transcription, termination [GO:0006353];DNA-templated viral transcription [GO:0039695];G-quadruplex DNA unwinding […
A0A0S2Z491	Nucleophosmin isoform 2	-	nucleic acid binding [GO:0003676]	-	-;nucleic acid binding [GO:0003676];-
A8K9A4	cDNA FLJ75154, highly similar to Homo sapiens heterogeneous nuclear ribonucleoprotein C (C1/C2), mRNA	-	RNA binding [GO:0003723]	-	-;RNA binding [GO:0003723];-
Q99623	Prohibitin-2	mammary gland alveolus development [GO:0060749];mammary gland branching involved in thelarche [GO:0060744];mitochondrial calcium ion transmembrane transport [GO:0006851];mitochondrion organization [GO:0007005];negative regulation of apoptotic process [GO:0043066];negative regulation of DNA-binding transcription factor activity [GO:0043433];negative regulation of intracellular estrogen receptor si…	amide binding [GO:0033218];estrogen receptor binding [GO:0030331];protein C-terminus binding [GO:0008022];protein N-terminus binding [GO:0047485]	cell periphery [GO:0071944];cell surface [GO:0009986];cytoplasm [GO:0005737];mitochondrial inner membrane [GO:0005743];mitochondrial outer membrane [GO:0005741];mitochondrion [GO:0005739];nuclear matrix [GO:0016363];nucleus [GO:0005634];protein-containing complex [GO:0032991]	mammary gland alveolus development [GO:0060749];mammary gland branching involved in thelarche [GO:0060744];mitochondrial calcium ion transmembrane transport [GO:0006851];mitochondrion organization [GO:0007005];negative regulation of apoptotic process [GO:0043066];negative regulation of DNA-binding transcription factor activity [GO:0043433];negative regulation of intracellular estrogen receptor si…
A0A1X7SBZ2	Probable ATP-dependent RNA helicase DDX17	-	ATP binding [GO:0005524];helicase activity [GO:0004386];nucleic acid binding [GO:0003676]	-	-;ATP binding [GO:0005524];helicase activity [GO:0004386];nucleic acid binding [GO:0003676];-
Q9BSV4	SFPQ protein	-	RNA binding [GO:0003723]	-	-;RNA binding [GO:0003723];-
P16403	Histone H1.2	chromosome condensation [GO:0030261];histone H3-K27 trimethylation [GO:0098532];histone H3-K4 trimethylation [GO:0080182];negative regulation of chromatin silencing [GO:0031936];negative regulation of DNA recombination [GO:0045910];negative regulation of transcription by RNA polymerase II [GO:0000122];nucleosome assembly [GO:0006334];nucleosome positioning [GO:0016584];regulation of transcription…	chromatin DNA binding [GO:0031490];double-stranded DNA binding [GO:0003690];nucleosomal DNA binding [GO:0031492];RNA binding [GO:0003723]	nuclear euchromatin [GO:0005719];nucleosome [GO:0000786];nucleus [GO:0005634];transcriptionally active chromatin [GO:0035327]	chromosome condensation [GO:0030261];histone H3-K27 trimethylation [GO:0098532];histone H3-K4 trimethylation [GO:0080182];negative regulation of chromatin silencing [GO:0031936];negative regulation of DNA recombination [GO:0045910];negative regulation of transcription by RNA polymerase II [GO:0000122];nucleosome assembly [GO:0006334];nucleosome positioning [GO:0016584];regulation of transcription…
P22626	Heterogeneous nuclear ribonucleoproteins A2/B1	G-quadruplex DNA unwinding [GO:0044806];interleukin-12-mediated signaling pathway [GO:0035722];miRNA transport [GO:1990428];mRNA export from nucleus [GO:0006406];mRNA processing [GO:0006397];mRNA splicing, via spliceosome [GO:0000398];negative regulation of mRNA splicing, via spliceosome [GO:0048025];negative regulation of transcription by RNA polymerase II [GO:0000122];positive regulation of tel…	G-rich strand telomeric DNA binding [GO:0098505];identical protein binding [GO:0042802];miRNA binding [GO:0035198];mRNA 3'-UTR binding [GO:0003730];mRNA binding [GO:0003729];N6-methyladenosine-containing RNA binding [GO:1990247];pre-mRNA intronic binding [GO:0097157];RNA binding [GO:0003723];single-stranded telomeric DNA binding [GO:0043047]	Cajal body [GO:0015030];catalytic step 2 spliceosome [GO:0071013];chromosome, telomeric region [GO:0000781];cytoplasm [GO:0005737];extracellular exosome [GO:0070062];membrane [GO:0016020];nuclear matrix [GO:0016363];nucleoplasm [GO:0005654];nucleus [GO:0005634];ribonucleoprotein complex [GO:1990904];spliceosomal complex [GO:0005681]	G-quadruplex DNA unwinding [GO:0044806];interleukin-12-mediated signaling pathway [GO:0035722];miRNA transport [GO:1990428];mRNA export from nucleus [GO:0006406];mRNA processing [GO:0006397];mRNA splicing, via spliceosome [GO:0000398];negative regulation of mRNA splicing, via spliceosome [GO:0048025];negative regulation of transcription by RNA polymerase II [GO:0000122];positive regulation of tel…
Q6IPF2	Heterogeneous nuclear ribonucleoprotein A1	-	RNA binding [GO:0003723]	-	-;RNA binding [GO:0003723];-
P38159	RNA-binding motif protein, X chromosome	cellular response to interleukin-1 [GO:0071347];membrane protein ectodomain proteolysis [GO:0006509];mRNA splice site selection [GO:0006376];mRNA splicing, via spliceosome [GO:0000398];negative regulation of mRNA splicing, via spliceosome [GO:0048025];osteoblast differentiation [GO:0001649];positive regulation of mRNA splicing, via spliceosome [GO:0048026];positive regulation of transcription by …	chromatin binding [GO:0003682];identical protein binding [GO:0042802];mRNA binding [GO:0003729];protein domain specific binding [GO:0019904];RNA binding [GO:0003723];RNA polymerase II proximal promoter sequence-specific DNA binding [GO:0000978];single-stranded RNA binding [GO:0003727]	catalytic step 2 spliceosome [GO:0071013];extracellular exosome [GO:0070062];extracellular space [GO:0005615];membrane [GO:0016020];nuclear euchromatin [GO:0005719];nucleoplasm [GO:0005654];nucleus [GO:0005634];ribonucleoprotein complex [GO:1990904];spliceosomal complex [GO:0005681];supraspliceosomal complex [GO:0044530]	cellular response to interleukin-1 [GO:0071347];membrane protein ectodomain proteolysis [GO:0006509];mRNA splice site selection [GO:0006376];mRNA splicing, via spliceosome [GO:0000398];negative regulation of mRNA splicing, via spliceosome [GO:0048025];osteoblast differentiation [GO:0001649];positive regulation of mRNA splicing, via spliceosome [GO:0048026];positive regulation of transcription by …
V9HWE1	Epididymis luminal protein 113	astrocyte development [GO:0014002];Bergmann glial cell differentiation [GO:0060020];cellular response to interferon-gamma [GO:0071346];intermediate filament organization [GO:0045109];lens fiber cell development [GO:0070307];negative regulation of neuron projection development [GO:0010977];positive regulation of gene expression [GO:0010628];SMAD protein signal transduction [GO:0060395]	structural constituent of eye lens [GO:0005212]	cell leading edge [GO:0031252];intermediate filament [GO:0005882];neuron projection [GO:0043005];phagocytic vesicle [GO:0045335];plasma membrane [GO:0005886]	astrocyte development [GO:0014002];Bergmann glial cell differentiation [GO:0060020];cellular response to interferon-gamma [GO:0071346];intermediate filament organization [GO:0045109];lens fiber cell development [GO:0070307];negative regulation of neuron projection development [GO:0010977];positive regulation of gene expression [GO:0010628];SMAD protein signal transduction [GO:0060395];structural …
P16402	Histone H1.3	chromosome condensation [GO:0030261];histone H3-K27 trimethylation [GO:0098532];histone H3-K4 trimethylation [GO:0080182];negative regulation of chromatin silencing [GO:0031936];negative regulation of DNA recombination [GO:0045910];negative regulation of transcription by RNA polymerase II [GO:0000122];nucleosome assembly [GO:0006334];nucleosome positioning [GO:0016584];regulation of transcription…	chromatin DNA binding [GO:0031490];double-stranded DNA binding [GO:0003690];nucleosomal DNA binding [GO:0031492];RNA binding [GO:0003723]	nuclear chromatin [GO:0000790];nuclear euchromatin [GO:0005719];nucleosome [GO:0000786];nucleus [GO:0005634]	chromosome condensation [GO:0030261];histone H3-K27 trimethylation [GO:0098532];histone H3-K4 trimethylation [GO:0080182];negative regulation of chromatin silencing [GO:0031936];negative regulation of DNA recombination [GO:0045910];negative regulation of transcription by RNA polymerase II [GO:0000122];nucleosome assembly [GO:0006334];nucleosome positioning [GO:0016584];regulation of transcription…
V9HWA9	Epididymis secretory sperm binding protein Li 62p	amyloid-beta clearance [GO:0097242];cell surface receptor signaling pathway involved in cell-cell signaling [GO:1905114];complement activation [GO:0006956];inflammatory response [GO:0006954];phagocytosis, engulfment [GO:0006911];positive regulation of activation of membrane attack complex [GO:0001970];positive regulation of angiogenesis [GO:0045766];positive regulation of phagocytosis, engulfment…	endopeptidase inhibitor activity [GO:0004866]	extracellular space [GO:0005615];protein-containing complex [GO:0032991]	amyloid-beta clearance [GO:0097242];cell surface receptor signaling pathway involved in cell-cell signaling [GO:1905114];complement activation [GO:0006956];inflammatory response [GO:0006954];phagocytosis, engulfment [GO:0006911];positive regulation of activation of membrane attack complex [GO:0001970];positive regulation of angiogenesis [GO:0045766];positive regulation of phagocytosis, engulfment…
O43390	Heterogeneous nuclear ribonucleoprotein R	circadian rhythm [GO:0007623];mRNA destabilization [GO:0061157];mRNA processing [GO:0006397];mRNA splicing, via spliceosome [GO:0000398];negative regulation of catalytic activity [GO:0043086];RNA metabolic process [GO:0016070]	mRNA 3'-UTR binding [GO:0003730];RNA binding [GO:0003723]	axon terminus [GO:0043679];catalytic step 2 spliceosome [GO:0071013];dendrite [GO:0030425];endoplasmic reticulum [GO:0005783];growth cone [GO:0030426];nucleoplasm [GO:0005654];ribonucleoprotein complex [GO:1990904];spliceosomal complex [GO:0005681]	circadian rhythm [GO:0007623];mRNA destabilization [GO:0061157];mRNA processing [GO:0006397];mRNA splicing, via spliceosome [GO:0000398];negative regulation of catalytic activity [GO:0043086];RNA metabolic process [GO:0016070];mRNA 3'-UTR binding [GO:0003730];RNA binding [GO:0003723];axon terminus [GO:0043679];catalytic step 2 spliceosome [GO:0071013];dendrite [GO:0030425];endoplasmic reticulum […
P26373	60S ribosomal protein L13	nuclear-transcribed mRNA catabolic process, nonsense-mediated decay [GO:0000184];SRP-dependent cotranslational protein targeting to membrane [GO:0006614];translation [GO:0006412];translational initiation [GO:0006413]	RNA binding [GO:0003723];structural constituent of ribosome [GO:0003735]	cytosol [GO:0005829];cytosolic large ribosomal subunit [GO:0022625];cytosolic ribosome [GO:0022626];endoplasmic reticulum [GO:0005783];membrane [GO:0016020];nucleolus [GO:0005730];nucleus [GO:0005634]	nuclear-transcribed mRNA catabolic process, nonsense-mediated decay [GO:0000184];SRP-dependent cotranslational protein targeting to membrane [GO:0006614];translation [GO:0006412];translational initiation [GO:0006413];RNA binding [GO:0003723];structural constituent of ribosome [GO:0003735];cytosol [GO:0005829];cytosolic large ribosomal subunit [GO:0022625];cytosolic ribosome [GO:0022626];endoplasm…
A8K525	cDNA FLJ76817, highly similar to Homo sapiens non-POU domain containing, octamer-binding (NONO), mRNA	-	RNA binding [GO:0003723]	-	-;RNA binding [GO:0003723];-
B4DI39	cDNA FLJ54328, highly similar to Heat shock 70 kDa protein 1	-	ATP binding [GO:0005524]	-	-;ATP binding [GO:0005524];-
Q6NXR8	40S ribosomal protein S3a	cell differentiation [GO:0030154];translation [GO:0006412]	structural constituent of ribosome [GO:0003735]	cytosolic small ribosomal subunit [GO:0022627];nucleus [GO:0005634]	cell differentiation [GO:0030154];translation [GO:0006412];structural constituent of ribosome [GO:0003735];cytosolic small ribosomal subunit [GO:0022627];nucleus [GO:0005634]
B2R4R0	Histone H4	DNA-templated transcription, initiation [GO:0006352];nucleosome assembly [GO:0006334]	DNA binding [GO:0003677];protein heterodimerization activity [GO:0046982]	nucleosome [GO:0000786];nucleus [GO:0005634]	DNA-templated transcription, initiation [GO:0006352];nucleosome assembly [GO:0006334];DNA binding [GO:0003677];protein heterodimerization activity [GO:0046982];nucleosome [GO:0000786];nucleus [GO:0005634]
P16104	Histone H2AX	cellular response to DNA damage stimulus [GO:0006974];cellular response to gamma radiation [GO:0071480];cellular senescence [GO:0090398];cerebral cortex development [GO:0021987];chromatin organization [GO:0006325];DNA damage checkpoint [GO:0000077];double-strand break repair [GO:0006302];double-strand break repair via homologous recombination [GO:0000724];double-strand break repair via nonhomolog…	damaged DNA binding [GO:0003684];DNA binding [GO:0003677];enzyme binding [GO:0019899];histone binding [GO:0042393];protein heterodimerization activity [GO:0046982]	centrosome [GO:0005813];condensed nuclear chromosome [GO:0000794];extracellular exosome [GO:0070062];male germ cell nucleus [GO:0001673];nuclear chromatin [GO:0000790];nuclear speck [GO:0016607];nucleoplasm [GO:0005654];nucleosome [GO:0000786];nucleus [GO:0005634];replication fork [GO:0005657];site of DNA damage [GO:0090734];site of double-strand break [GO:0035861];XY body [GO:0001741]	cellular response to DNA damage stimulus [GO:0006974];cellular response to gamma radiation [GO:0071480];cellular senescence [GO:0090398];cerebral cortex development [GO:0021987];chromatin organization [GO:0006325];DNA damage checkpoint [GO:0000077];double-strand break repair [GO:0006302];double-strand break repair via homologous recombination [GO:0000724];double-strand break repair via nonhomolog…
Q9BTM1	Histone H2A.J	chromatin organization [GO:0006325]	DNA binding [GO:0003677];protein heterodimerization activity [GO:0046982]	extracellular exosome [GO:0070062];nuclear chromatin [GO:0000790];nucleosome [GO:0000786]	chromatin organization [GO:0006325];DNA binding [GO:0003677];protein heterodimerization activity [GO:0046982];extracellular exosome [GO:0070062];nuclear chromatin [GO:0000790];nucleosome [GO:0000786]
B0ZBD0	40S ribosomal protein S19	translation [GO:0006412]	structural constituent of ribosome [GO:0003735]	nucleoplasm [GO:0005654];ribosome [GO:0005840]	translation [GO:0006412];structural constituent of ribosome [GO:0003735];nucleoplasm [GO:0005654];ribosome [GO:0005840]
P05141	ADP/ATP translocase 2	cellular response to leukemia inhibitory factor [GO:1990830];chromosome segregation [GO:0007059];negative regulation of mitochondrial outer membrane permeabilization involved in apoptotic signaling pathway [GO:1901029];positive regulation of cell proliferation [GO:0008284];regulation of insulin secretion [GO:0050796];viral process [GO:0016032]	adenine transmembrane transporter activity [GO:0015207];ATP [GO:0005471];RNA binding [GO:0003723];ubiquitin protein ligase binding [GO:0031625]	integral component of plasma membrane [GO:0005887];membrane [GO:0016020];membrane raft [GO:0045121];mitochondrial inner membrane [GO:0005743];mitochondrial nucleoid [GO:0042645];mitochondrion [GO:0005739];MMXD complex [GO:0071817];myelin sheath [GO:0043209];nucleus [GO:0005634]	cellular response to leukemia inhibitory factor [GO:1990830];chromosome segregation [GO:0007059];negative regulation of mitochondrial outer membrane permeabilization involved in apoptotic signaling pathway [GO:1901029];positive regulation of cell proliferation [GO:0008284];regulation of insulin secretion [GO:0050796];viral process [GO:0016032];adenine transmembrane transporter activity [GO:001520…
P05388	60S acidic ribosomal protein P0	cytoplasmic translation [GO:0002181];interleukin-12-mediated signaling pathway [GO:0035722];nuclear-transcribed mRNA catabolic process, nonsense-mediated decay [GO:0000184];ribosomal large subunit assembly [GO:0000027];SRP-dependent cotranslational protein targeting to membrane [GO:0006614];translation [GO:0006412];translational initiation [GO:0006413]	large ribosomal subunit rRNA binding [GO:0070180];RNA binding [GO:0003723];structural constituent of ribosome [GO:0003735]	cytoplasm [GO:0005737];cytoplasmic ribonucleoprotein granule [GO:0036464];cytosol [GO:0005829];cytosolic large ribosomal subunit [GO:0022625];endoplasmic reticulum [GO:0005783];extracellular exosome [GO:0070062];focal adhesion [GO:0005925];membrane [GO:0016020];nucleus [GO:0005634];postsynapse [GO:0098794];postsynaptic density [GO:0014069];ribonucleoprotein complex [GO:1990904]	cytoplasmic translation [GO:0002181];interleukin-12-mediated signaling pathway [GO:0035722];nuclear-transcribed mRNA catabolic process, nonsense-mediated decay [GO:0000184];ribosomal large subunit assembly [GO:0000027];SRP-dependent cotranslational protein targeting to membrane [GO:0006614];translation [GO:0006412];translational initiation [GO:0006413];large ribosomal subunit rRNA binding [GO:007…
P15880	40S ribosomal protein S2	nuclear-transcribed mRNA catabolic process, nonsense-mediated decay [GO:0000184];positive regulation of ubiquitin-protein transferase activity [GO:0051443];rRNA processing [GO:0006364];SRP-dependent cotranslational protein targeting to membrane [GO:0006614];translation [GO:0006412];translational initiation [GO:0006413]	cadherin binding [GO:0045296];enzyme binding [GO:0019899];fibroblast growth factor binding [GO:0017134];mRNA binding [GO:0003729];RNA binding [GO:0003723];structural constituent of ribosome [GO:0003735]	cytosol [GO:0005829];cytosolic small ribosomal subunit [GO:0022627];extracellular exosome [GO:0070062];focal adhesion [GO:0005925];membrane [GO:0016020];nucleoplasm [GO:0005654];nucleus [GO:0005634]	nuclear-transcribed mRNA catabolic process, nonsense-mediated decay [GO:0000184];positive regulation of ubiquitin-protein transferase activity [GO:0051443];rRNA processing [GO:0006364];SRP-dependent cotranslational protein targeting to membrane [GO:0006614];translation [GO:0006412];translational initiation [GO:0006413];cadherin binding [GO:0045296];enzyme binding [GO:0019899];fibroblast growth fa…
P62280	40S ribosomal protein S11	nuclear-transcribed mRNA catabolic process, nonsense-mediated decay [GO:0000184];SRP-dependent cotranslational protein targeting to membrane [GO:0006614];translation [GO:0006412];translational initiation [GO:0006413]	RNA binding [GO:0003723];rRNA binding [GO:0019843];structural constituent of ribosome [GO:0003735]	cytoplasm [GO:0005737];cytosol [GO:0005829];cytosolic small ribosomal subunit [GO:0022627];extracellular exosome [GO:0070062];focal adhesion [GO:0005925];membrane [GO:0016020];nucleolus [GO:0005730];nucleoplasm [GO:0005654];ribosome [GO:0005840]	nuclear-transcribed mRNA catabolic process, nonsense-mediated decay [GO:0000184];SRP-dependent cotranslational protein targeting to membrane [GO:0006614];translation [GO:0006412];translational initiation [GO:0006413];RNA binding [GO:0003723];rRNA binding [GO:0019843];structural constituent of ribosome [GO:0003735];cytoplasm [GO:0005737];cytosol [GO:0005829];cytosolic small ribosomal subunit [GO:0…
P62424	60S ribosomal protein L7a	maturation of LSU-rRNA [GO:0000470];nuclear-transcribed mRNA catabolic process, nonsense-mediated decay [GO:0000184];SRP-dependent cotranslational protein targeting to membrane [GO:0006614];translation [GO:0006412];translational initiation [GO:0006413]	cadherin binding [GO:0045296];RNA binding [GO:0003723];structural constituent of ribosome [GO:0003735]	cytoplasm [GO:0005737];cytosol [GO:0005829];cytosolic large ribosomal subunit [GO:0022625];focal adhesion [GO:0005925];membrane [GO:0016020];nucleolus [GO:0005730];nucleus [GO:0005634];polysomal ribosome [GO:0042788];synapse [GO:0045202]	maturation of LSU-rRNA [GO:0000470];nuclear-transcribed mRNA catabolic process, nonsense-mediated decay [GO:0000184];SRP-dependent cotranslational protein targeting to membrane [GO:0006614];translation [GO:0006412];translational initiation [GO:0006413];cadherin binding [GO:0045296];RNA binding [GO:0003723];structural constituent of ribosome [GO:0003735];cytoplasm [GO:0005737];cytosol [GO:0005829]…
Q9NR30	Nucleolar RNA helicase 2	defense response to virus [GO:0051607];innate immune response [GO:0045087];osteoblast differentiation [GO:0001649];positive regulation of gene expression, epigenetic [GO:0045815];positive regulation of I-kappaB kinase/NF-kappaB signaling [GO:0043123];positive regulation of myeloid dendritic cell cytokine production [GO:0002735];response to exogenous dsRNA [GO:0043330];rRNA processing [GO:0006364]…	7SK snRNA binding [GO:0097322];ATP binding [GO:0005524];ATP-dependent RNA helicase activity [GO:0004004];double-stranded RNA binding [GO:0003725];identical protein binding [GO:0042802];miRNA binding [GO:0035198];RNA binding [GO:0003723];rRNA binding [GO:0019843];snoRNA binding [GO:0030515]	cytosol [GO:0005829];membrane [GO:0016020];mitochondrion [GO:0005739];nucleolus [GO:0005730];nucleoplasm [GO:0005654];nucleus [GO:0005634]	defense response to virus [GO:0051607];innate immune response [GO:0045087];osteoblast differentiation [GO:0001649];positive regulation of gene expression, epigenetic [GO:0045815];positive regulation of I-kappaB kinase/NF-kappaB signaling [GO:0043123];positive regulation of myeloid dendritic cell cytokine production [GO:0002735];response to exogenous dsRNA [GO:0043330];rRNA processing [GO:0006364]…
A8K329	cDNA FLJ76656, highly similar to Homo sapiens scaffold attachment factor B (SAFB), mRNA	regulation of mRNA processing [GO:0050684];regulation of transcription, DNA-templated [GO:0006355]	RNA binding [GO:0003723]	-	regulation of mRNA processing [GO:0050684];regulation of transcription, DNA-templated [GO:0006355];RNA binding [GO:0003723];-
B2R491	40S ribosomal protein S4	translation [GO:0006412]	rRNA binding [GO:0019843];structural constituent of ribosome [GO:0003735]	ribosome [GO:0005840]	translation [GO:0006412];rRNA binding [GO:0019843];structural constituent of ribosome [GO:0003735];ribosome [GO:0005840]
B4DTC3	cDNA FLJ54150, highly similar to Heterogeneous nuclear ribonucleoprotein D0	-	RNA binding [GO:0003723]	-	-;RNA binding [GO:0003723];-
Q32Q62	RSL1D1 protein	-	-	-	-
Q53F64	Heterogeneous nuclear ribonucleoprotein AB isoform a variant	-	RNA binding [GO:0003723]	-	-;RNA binding [GO:0003723];-
Q6NSF2	RPLP0 protein	ribosome biogenesis [GO:0042254]	-	-	ribosome biogenesis [GO:0042254];-;-
P0C0S5	Histone H2A.Z	cellular response to estradiol stimulus [GO:0071392];chromatin organization [GO:0006325];positive regulation of transcription by RNA polymerase II [GO:0045944]	chromatin DNA binding [GO:0031490];DNA binding [GO:0003677];nucleosomal DNA binding [GO:0031492];protein heterodimerization activity [GO:0046982];RNA polymerase II core promoter sequence-specific DNA binding [GO:0000979];RNA polymerase II distal enhancer sequence-specific DNA binding [GO:0000980];RNA polymerase II proximal promoter sequence-specific DNA binding [GO:0000978]	extracellular exosome [GO:0070062];nuclear chromatin [GO:0000790];nuclear euchromatin [GO:0005719];nuclear heterochromatin [GO:0005720];nucleosome [GO:0000786];nucleus [GO:0005634]	cellular response to estradiol stimulus [GO:0071392];chromatin organization [GO:0006325];positive regulation of transcription by RNA polymerase II [GO:0045944];chromatin DNA binding [GO:0031490];DNA binding [GO:0003677];nucleosomal DNA binding [GO:0031492];protein heterodimerization activity [GO:0046982];RNA polymerase II core promoter sequence-specific DNA binding [GO:0000979];RNA polymerase II …
O00541	Pescadillo homolog	cell proliferation [GO:0008283];maturation of 5.8S rRNA from tricistronic rRNA transcript (SSU-rRNA, 5.8S rRNA, LSU-rRNA) [GO:0000466];maturation of LSU-rRNA from tricistronic rRNA transcript (SSU-rRNA, 5.8S rRNA, LSU-rRNA) [GO:0000463];nucleolus organization [GO:0007000];protein localization to organelle [GO:0033365];regulation of cell cycle [GO:0051726];ribosomal large subunit biogenesis [GO:00…	ribonucleoprotein complex binding [GO:0043021];RNA binding [GO:0003723]	condensed chromosome [GO:0000793];cytosol [GO:0005829];membrane [GO:0016020];nucleolus [GO:0005730];nucleoplasm [GO:0005654];nucleus [GO:0005634];PeBoW complex [GO:0070545];preribosome, large subunit precursor [GO:0030687]	cell proliferation [GO:0008283];maturation of 5.8S rRNA from tricistronic rRNA transcript (SSU-rRNA, 5.8S rRNA, LSU-rRNA) [GO:0000466];maturation of LSU-rRNA from tricistronic rRNA transcript (SSU-rRNA, 5.8S rRNA, LSU-rRNA) [GO:0000463];nucleolus organization [GO:0007000];protein localization to organelle [GO:0033365];regulation of cell cycle [GO:0051726];ribosomal large subunit biogenesis [GO:00…
O14979	Heterogeneous nuclear ribonucleoprotein D-like	interleukin-12-mediated signaling pathway [GO:0035722];regulation of gene expression [GO:0010468];RNA processing [GO:0006396]	double-stranded DNA binding [GO:0003690];poly(A) binding [GO:0008143];poly(G) binding [GO:0034046];RNA binding [GO:0003723];sequence-specific DNA binding [GO:0043565];sequence-specific double-stranded DNA binding [GO:1990837];single-stranded DNA binding [GO:0003697]	cytosol [GO:0005829];nucleoplasm [GO:0005654];nucleus [GO:0005634];ribonucleoprotein complex [GO:1990904];spliceosomal complex [GO:0005681]	interleukin-12-mediated signaling pathway [GO:0035722];regulation of gene expression [GO:0010468];RNA processing [GO:0006396];double-stranded DNA binding [GO:0003690];poly(A) binding [GO:0008143];poly(G) binding [GO:0034046];RNA binding [GO:0003723];sequence-specific DNA binding [GO:0043565];sequence-specific double-stranded DNA binding [GO:1990837];single-stranded DNA binding [GO:0003697];cytoso…
P08238	Heat shock protein HSP 90-beta	axon extension [GO:0048675];cellular response to drug [GO:0035690];cellular response to interleukin-4 [GO:0071353];cellular response to organic cyclic compound [GO:0071407];central nervous system neuron axonogenesis [GO:0021955];chaperone-mediated protein complex assembly [GO:0051131];establishment of cell polarity [GO:0030010];Fc-gamma receptor signaling pathway involved in phagocytosis [GO:0038…	ATP binding [GO:0005524];ATP-dependent protein binding [GO:0043008];ATPase activity, coupled [GO:0042623];cadherin binding [GO:0045296];CTP binding [GO:0002135];dATP binding [GO:0032564];disordered domain specific binding [GO:0097718];DNA polymerase binding [GO:0070182];double-stranded RNA binding [GO:0003725];GTP binding [GO:0005525];heat shock protein binding [GO:0031072];histone deacetylase bi…	apical plasma membrane [GO:0016324];aryl hydrocarbon receptor complex [GO:0034751];axonal growth cone [GO:0044295];basolateral plasma membrane [GO:0016323];brush border membrane [GO:0031526];cell surface [GO:0009986];cytoplasm [GO:0005737];cytosol [GO:0005829];dendritic growth cone [GO:0044294];extracellular exosome [GO:0070062];extracellular region [GO:0005576];ficolin-1-rich granule lumen [GO:1…	axon extension [GO:0048675];cellular response to drug [GO:0035690];cellular response to interleukin-4 [GO:0071353];cellular response to organic cyclic compound [GO:0071407];central nervous system neuron axonogenesis [GO:0021955];chaperone-mediated protein complex assembly [GO:0051131];establishment of cell polarity [GO:0030010];Fc-gamma receptor signaling pathway involved in phagocytosis [GO:0038…
P11388	DNA topoisomerase 2-alpha	apoptotic chromosome condensation [GO:0030263];cellular response to DNA damage stimulus [GO:0006974];chromosome segregation [GO:0007059];DNA ligation [GO:0006266];DNA topological change [GO:0006265];embryonic cleavage [GO:0040016];female meiotic nuclear division [GO:0007143];hematopoietic progenitor cell differentiation [GO:0002244];mitotic DNA integrity checkpoint [GO:0044774];negative regulatio…	ATP binding [GO:0005524];chromatin binding [GO:0003682];DNA binding [GO:0003677];DNA binding, bending [GO:0008301];DNA topoisomerase type II (ATP-hydrolyzing) activity [GO:0003918];DNA-dependent ATPase activity [GO:0008094];drug binding [GO:0008144];enzyme binding [GO:0019899];histone deacetylase binding [GO:0042826];magnesium ion binding [GO:0000287];protein C-terminus binding [GO:0008022];prote…	condensed chromosome [GO:0000793];cytoplasm [GO:0005737];DNA topoisomerase complex (ATP-hydrolyzing) [GO:0009330];nucleolus [GO:0005730];nucleoplasm [GO:0005654];nucleus [GO:0005634];protein-containing complex [GO:0032991];ribonucleoprotein complex [GO:1990904];viral integration complex [GO:0019035]	apoptotic chromosome condensation [GO:0030263];cellular response to DNA damage stimulus [GO:0006974];chromosome segregation [GO:0007059];DNA ligation [GO:0006266];DNA topological change [GO:0006265];embryonic cleavage [GO:0040016];female meiotic nuclear division [GO:0007143];hematopoietic progenitor cell differentiation [GO:0002244];mitotic DNA integrity checkpoint [GO:0044774];negative regulatio…
P18124	60S ribosomal protein L7	maturation of LSU-rRNA from tricistronic rRNA transcript (SSU-rRNA, 5.8S rRNA, LSU-rRNA) [GO:0000463];nuclear-transcribed mRNA catabolic process, nonsense-mediated decay [GO:0000184];ribosomal large subunit biogenesis [GO:0042273];rRNA processing [GO:0006364];SRP-dependent cotranslational protein targeting to membrane [GO:0006614];translation [GO:0006412];translational initiation [GO:0006413]	DNA binding [GO:0003677];mRNA binding [GO:0003729];protein homodimerization activity [GO:0042803];RNA binding [GO:0003723];structural constituent of ribosome [GO:0003735]	cytoplasm [GO:0005737];cytosol [GO:0005829];cytosolic large ribosomal subunit [GO:0022625];focal adhesion [GO:0005925];membrane [GO:0016020];nucleolus [GO:0005730];nucleus [GO:0005634];polysome [GO:0005844];postsynaptic density [GO:0014069];ribonucleoprotein complex [GO:1990904]	maturation of LSU-rRNA from tricistronic rRNA transcript (SSU-rRNA, 5.8S rRNA, LSU-rRNA) [GO:0000463];nuclear-transcribed mRNA catabolic process, nonsense-mediated decay [GO:0000184];ribosomal large subunit biogenesis [GO:0042273];rRNA processing [GO:0006364];SRP-dependent cotranslational protein targeting to membrane [GO:0006614];translation [GO:0006412];translational initiation [GO:0006413];DNA…
P20700	Lamin-B1	interleukin-12-mediated signaling pathway [GO:0035722]	phospholipase binding [GO:0043274];sequence-specific double-stranded DNA binding [GO:1990837];structural molecule activity [GO:0005198]	lamin filament [GO:0005638];membrane [GO:0016020];nuclear envelope [GO:0005635];nuclear inner membrane [GO:0005637];nuclear matrix [GO:0016363];nuclear membrane [GO:0031965];nucleoplasm [GO:0005654];nucleus [GO:0005634]	interleukin-12-mediated signaling pathway [GO:0035722];phospholipase binding [GO:0043274];sequence-specific double-stranded DNA binding [GO:1990837];structural molecule activity [GO:0005198];lamin filament [GO:0005638];membrane [GO:0016020];nuclear envelope [GO:0005635];nuclear inner membrane [GO:0005637];nuclear matrix [GO:0016363];nuclear membrane [GO:0031965];nucleoplasm [GO:0005654];nucleus […
P23396	40S ribosomal protein S3	apoptotic process [GO:0006915];cell division [GO:0051301];cellular response to DNA damage stimulus [GO:0006974];cellular response to hydrogen peroxide [GO:0070301];cellular response to tumor necrosis factor [GO:0071356];chromosome segregation [GO:0007059];DNA damage response, detection of DNA damage [GO:0042769];DNA repair [GO:0006281];negative regulation of DNA repair [GO:0045738];negative regul…	class I DNA-(apurinic or apyrimidinic site) endonuclease activity [GO:0140078];damaged DNA binding [GO:0003684];DNA binding [GO:0003677];DNA-(apurinic or apyrimidinic site) endonuclease activity [GO:0003906];endodeoxyribonuclease activity [GO:0004520];enzyme binding [GO:0019899];Hsp70 protein binding [GO:0030544];Hsp90 protein binding [GO:0051879];iron-sulfur cluster binding [GO:0051536];kinase b…	cytoplasm [GO:0005737];cytosol [GO:0005829];cytosolic small ribosomal subunit [GO:0022627];endoplasmic reticulum [GO:0005783];extracellular exosome [GO:0070062];focal adhesion [GO:0005925];membrane [GO:0016020];mitochondrial inner membrane [GO:0005743];mitochondrial matrix [GO:0005759];mitotic spindle [GO:0072686];NF-kappaB complex [GO:0071159];nucleolus [GO:0005730];nucleoplasm [GO:0005654];nucl…	apoptotic process [GO:0006915];cell division [GO:0051301];cellular response to DNA damage stimulus [GO:0006974];cellular response to hydrogen peroxide [GO:0070301];cellular response to tumor necrosis factor [GO:0071356];chromosome segregation [GO:0007059];DNA damage response, detection of DNA damage [GO:0042769];DNA repair [GO:0006281];negative regulation of DNA repair [GO:0045738];negative regul…
P46087	Probable 28S rRNA (cytosine(4447)-C(5))-methyltransferase	positive regulation of cell proliferation [GO:0008284];regulation of signal transduction by p53 class mediator [GO:1901796];regulation of transcription by RNA polymerase II [GO:0006357];ribosomal large subunit assembly [GO:0000027];rRNA base methylation [GO:0070475]	RNA binding [GO:0003723];rRNA (cytosine-C5-)-methyltransferase activity [GO:0009383]	nucleolus [GO:0005730];nucleoplasm [GO:0005654]	positive regulation of cell proliferation [GO:0008284];regulation of signal transduction by p53 class mediator [GO:1901796];regulation of transcription by RNA polymerase II [GO:0006357];ribosomal large subunit assembly [GO:0000027];rRNA base methylation [GO:0070475];RNA binding [GO:0003723];rRNA (cytosine-C5-)-methyltransferase activity [GO:0009383];nucleolus [GO:0005730];nucleoplasm [GO:0005654]
P49411	Elongation factor Tu, mitochondrial	mitochondrial translational elongation [GO:0070125];response to ethanol [GO:0045471];translational elongation [GO:0006414]	GTP binding [GO:0005525];GTPase activity [GO:0003924];RNA binding [GO:0003723];translation elongation factor activity [GO:0003746]	extracellular exosome [GO:0070062];membrane [GO:0016020];mitochondrial nucleoid [GO:0042645];mitochondrion [GO:0005739];myelin sheath [GO:0043209];synapse [GO:0045202]	mitochondrial translational elongation [GO:0070125];response to ethanol [GO:0045471];translational elongation [GO:0006414];GTP binding [GO:0005525];GTPase activity [GO:0003924];RNA binding [GO:0003723];translation elongation factor activity [GO:0003746];extracellular exosome [GO:0070062];membrane [GO:0016020];mitochondrial nucleoid [GO:0042645];mitochondrion [GO:0005739];myelin sheath [GO:0043209…
P62277	40S ribosomal protein S13	negative regulation of RNA splicing [GO:0033119];nuclear-transcribed mRNA catabolic process, nonsense-mediated decay [GO:0000184];SRP-dependent cotranslational protein targeting to membrane [GO:0006614];translation [GO:0006412];translational initiation [GO:0006413]	mRNA 5'-UTR binding [GO:0048027];mRNA binding [GO:0003729];RNA binding [GO:0003723];small ribosomal subunit rRNA binding [GO:0070181];structural constituent of ribosome [GO:0003735]	cytosol [GO:0005829];cytosolic small ribosomal subunit [GO:0022627];extracellular exosome [GO:0070062];focal adhesion [GO:0005925];membrane [GO:0016020];nucleolus [GO:0005730];nucleoplasm [GO:0005654];nucleus [GO:0005634];postsynaptic density [GO:0014069];ribosome [GO:0005840]	negative regulation of RNA splicing [GO:0033119];nuclear-transcribed mRNA catabolic process, nonsense-mediated decay [GO:0000184];SRP-dependent cotranslational protein targeting to membrane [GO:0006614];translation [GO:0006412];translational initiation [GO:0006413];mRNA 5'-UTR binding [GO:0048027];mRNA binding [GO:0003729];RNA binding [GO:0003723];small ribosomal subunit rRNA binding [GO:0070181]…
P62851	40S ribosomal protein S25	nuclear-transcribed mRNA catabolic process, nonsense-mediated decay [GO:0000184];SRP-dependent cotranslational protein targeting to membrane [GO:0006614];translation [GO:0006412];translational initiation [GO:0006413]	RNA binding [GO:0003723]	cytosol [GO:0005829];cytosolic small ribosomal subunit [GO:0022627];extracellular exosome [GO:0070062];nucleolus [GO:0005730];nucleoplasm [GO:0005654];nucleus [GO:0005634];postsynaptic density [GO:0014069];ribosome [GO:0005840];small ribosomal subunit [GO:0015935]	nuclear-transcribed mRNA catabolic process, nonsense-mediated decay [GO:0000184];SRP-dependent cotranslational protein targeting to membrane [GO:0006614];translation [GO:0006412];translational initiation [GO:0006413];RNA binding [GO:0003723];cytosol [GO:0005829];cytosolic small ribosomal subunit [GO:0022627];extracellular exosome [GO:0070062];nucleolus [GO:0005730];nucleoplasm [GO:0005654];nucleu…
Q16695	Histone H3.1t	double-strand break repair via nonhomologous end joining [GO:0006303];negative regulation of protein oligomerization [GO:0032460];nucleosome assembly [GO:0006334];protein heterotetramerization [GO:0051290];telomere capping [GO:0016233]	nucleosomal DNA binding [GO:0031492];protein heterodimerization activity [GO:0046982]	extracellular exosome [GO:0070062];nuclear chromosome, telomeric region [GO:0000784];nuclear nucleosome [GO:0000788];nucleoplasm [GO:0005654];nucleosome [GO:0000786];nucleus [GO:0005634]	double-strand break repair via nonhomologous end joining [GO:0006303];negative regulation of protein oligomerization [GO:0032460];nucleosome assembly [GO:0006334];protein heterotetramerization [GO:0051290];telomere capping [GO:0016233];nucleosomal DNA binding [GO:0031492];protein heterodimerization activity [GO:0046982];extracellular exosome [GO:0070062];nuclear chromosome, telomeric region [GO:0…
A0A024R1Q8	Ribosomal protein L23, isoform CRA_b	translation [GO:0006412]	structural constituent of ribosome [GO:0003735]	cytosolic large ribosomal subunit [GO:0022625];nucleolus [GO:0005730];postsynaptic density [GO:0014069]	translation [GO:0006412];structural constituent of ribosome [GO:0003735];cytosolic large ribosomal subunit [GO:0022625];nucleolus [GO:0005730];postsynaptic density [GO:0014069]
A0A024RBK3	60S ribosomal protein L6	translation [GO:0006412]	structural constituent of ribosome [GO:0003735]	postsynaptic density [GO:0014069];ribosome [GO:0005840]	translation [GO:0006412];structural constituent of ribosome [GO:0003735];postsynaptic density [GO:0014069];ribosome [GO:0005840]
A8MXP9	Matrin-3	-	RNA binding [GO:0003723];zinc ion binding [GO:0008270]	nucleus [GO:0005634]	-;RNA binding [GO:0003723];zinc ion binding [GO:0008270];nucleus [GO:0005634]
B7Z1V7	cDNA FLJ51811, highly similar to Stress-70 protein, mitochondrial	-	ATP binding [GO:0005524]	-	-;ATP binding [GO:0005524];-
B7Z6Z4	cDNA FLJ56329, highly similar to Myosin light polypeptide 6	-	calcium ion binding [GO:0005509]	-	-;calcium ion binding [GO:0005509];-
B9EG90	Topoisomerase (DNA) I	DNA topological change [GO:0006265]	DNA binding [GO:0003677];DNA topoisomerase type I activity [GO:0003917]	chromosome [GO:0005694]	DNA topological change [GO:0006265];DNA binding [GO:0003677];DNA topoisomerase type I activity [GO:0003917];chromosome [GO:0005694]
E9PP36	60S ribosomal protein L8	translation [GO:0006412]	structural constituent of ribosome [GO:0003735]	ribosome [GO:0005840]	translation [GO:0006412];structural constituent of ribosome [GO:0003735];ribosome [GO:0005840]
F4ZW65	NF90b	-	double-stranded RNA binding [GO:0003725]	-	-;double-stranded RNA binding [GO:0003725];-
Q59GX6	DEAD/H (Asp-Glu-Ala-Asp/His) box polypeptide 3 variant	-	ATP binding [GO:0005524];helicase activity [GO:0004386];nucleic acid binding [GO:0003676]	-	-;ATP binding [GO:0005524];helicase activity [GO:0004386];nucleic acid binding [GO:0003676];-
Q8IUB0	CTCL tumor antigen HD-CL-08	-	GTP binding [GO:0005525];GTPase activity [GO:0003924];translation elongation factor activity [GO:0003746]	cytoplasm [GO:0005737]	-;GTP binding [GO:0005525];GTPase activity [GO:0003924];translation elongation factor activity [GO:0003746];cytoplasm [GO:0005737]
Q96QL0	Ribosomal protein L3	translation [GO:0006412]	structural constituent of ribosome [GO:0003735]	ribosome [GO:0005840]	translation [GO:0006412];structural constituent of ribosome [GO:0003735];ribosome [GO:0005840]
A2J1N7	Rheumatoid factor RF-ET10	-	-	-	-
A0A1W6IYL8	N90-VRC38.08 light chain variable region	-	-	-	-
A2J423	Anti-Mpl scFv	-	-	-	-
A0A075B6P5	Immunoglobulin kappa variable 2-28	complement activation [GO:0006956];complement activation, classical pathway [GO:0006958];Fc-epsilon receptor signaling pathway [GO:0038095];Fc-gamma receptor signaling pathway involved in phagocytosis [GO:0038096];immune response [GO:0006955];immunoglobulin production [GO:0002377];leukocyte migration [GO:0050900];receptor-mediated endocytosis [GO:0006898];regulation of complement activation [GO:0…	antigen binding [GO:0003823];serine-type endopeptidase activity [GO:0004252]	extracellular region [GO:0005576];extracellular space [GO:0005615];plasma membrane [GO:0005886]	complement activation [GO:0006956];complement activation, classical pathway [GO:0006958];Fc-epsilon receptor signaling pathway [GO:0038095];Fc-gamma receptor signaling pathway involved in phagocytosis [GO:0038096];immune response [GO:0006955];immunoglobulin production [GO:0002377];leukocyte migration [GO:0050900];receptor-mediated endocytosis [GO:0006898];regulation of complement activation [GO:0…
O75533	Splicing factor 3B subunit 1	mRNA splicing, via spliceosome [GO:0000398];positive regulation of gene expression, epigenetic [GO:0045815];RNA splicing, via transesterification reactions [GO:0000375];spliceosomal complex assembly [GO:0000245]	mRNA binding [GO:0003729];RNA binding [GO:0003723]	catalytic step 2 spliceosome [GO:0071013];nuclear speck [GO:0016607];nucleoplasm [GO:0005654];nucleus [GO:0005634];spliceosomal complex [GO:0005681];U11/U12 snRNP [GO:0034693];U12-type spliceosomal complex [GO:0005689];U2 snRNP [GO:0005686];U2-type precatalytic spliceosome [GO:0071005];U2-type prespliceosome [GO:0071004]	mRNA splicing, via spliceosome [GO:0000398];positive regulation of gene expression, epigenetic [GO:0045815];RNA splicing, via transesterification reactions [GO:0000375];spliceosomal complex assembly [GO:0000245];mRNA binding [GO:0003729];RNA binding [GO:0003723];catalytic step 2 spliceosome [GO:0071013];nuclear speck [GO:0016607];nucleoplasm [GO:0005654];nucleus [GO:0005634];spliceosomal complex …
O95758	Polypyrimidine tract-binding protein 3	anatomical structure morphogenesis [GO:0009653];erythrocyte maturation [GO:0043249];mRNA processing [GO:0006397];negative regulation of RNA splicing [GO:0033119];regulation of cell differentiation [GO:0045595];RNA splicing [GO:0008380]	RNA binding [GO:0003723]	nucleus [GO:0005634]	anatomical structure morphogenesis [GO:0009653];erythrocyte maturation [GO:0043249];mRNA processing [GO:0006397];negative regulation of RNA splicing [GO:0033119];regulation of cell differentiation [GO:0045595];RNA splicing [GO:0008380];RNA binding [GO:0003723];nucleus [GO:0005634]
P07305	Histone H1.0	apoptotic DNA fragmentation [GO:0006309];chromatin silencing [GO:0006342];chromosome condensation [GO:0030261];negative regulation of chromatin silencing [GO:0031936];negative regulation of DNA recombination [GO:0045910];negative regulation of transcription by RNA polymerase II [GO:0000122];nucleosome assembly [GO:0006334];nucleosome positioning [GO:0016584];positive regulation of transcription r…	AT DNA binding [GO:0003680];chromatin DNA binding [GO:0031490];double-stranded DNA binding [GO:0003690];nucleosomal DNA binding [GO:0031492];RNA binding [GO:0003723]	actin cytoskeleton [GO:0015629];Golgi apparatus [GO:0005794];nuclear body [GO:0016604];nuclear chromatin [GO:0000790];nuclear euchromatin [GO:0005719];nucleoplasm [GO:0005654];nucleosome [GO:0000786];nucleus [GO:0005634];transcriptional repressor complex [GO:0017053]	apoptotic DNA fragmentation [GO:0006309];chromatin silencing [GO:0006342];chromosome condensation [GO:0030261];negative regulation of chromatin silencing [GO:0031936];negative regulation of DNA recombination [GO:0045910];negative regulation of transcription by RNA polymerase II [GO:0000122];nucleosome assembly [GO:0006334];nucleosome positioning [GO:0016584];positive regulation of transcription r…
P10809	60 kDa heat shock protein, mitochondrial	'de novo' protein folding [GO:0006458];activation of cysteine-type endopeptidase activity involved in apoptotic process [GO:0006919];apoptotic mitochondrial changes [GO:0008637];B cell activation [GO:0042113];B cell cytokine production [GO:0002368];B cell proliferation [GO:0042100];cellular response to heat [GO:0034605];chaperone-mediated protein complex assembly [GO:0051131];interaction with sym…	apolipoprotein A-I binding [GO:0034186];apolipoprotein binding [GO:0034185];ATP binding [GO:0005524];ATPase activity [GO:0016887];chaperone binding [GO:0051087];DNA replication origin binding [GO:0003688];double-stranded RNA binding [GO:0003725];enzyme binding [GO:0019899];high-density lipoprotein particle binding [GO:0008035];insulin binding [GO:0043559];lipopolysaccharide binding [GO:0001530];m…	cell surface [GO:0009986];clathrin-coated pit [GO:0005905];coated vesicle [GO:0030135];cytoplasm [GO:0005737];cytosol [GO:0005829];early endosome [GO:0005769];extracellular exosome [GO:0070062];extracellular space [GO:0005615];Golgi apparatus [GO:0005794];lipopolysaccharide receptor complex [GO:0046696];membrane [GO:0016020];membrane raft [GO:0045121];mitochondrial crista [GO:0030061];mitochondri…	'de novo' protein folding [GO:0006458];activation of cysteine-type endopeptidase activity involved in apoptotic process [GO:0006919];apoptotic mitochondrial changes [GO:0008637];B cell activation [GO:0042113];B cell cytokine production [GO:0002368];B cell proliferation [GO:0042100];cellular response to heat [GO:0034605];chaperone-mediated protein complex assembly [GO:0051131];interaction with sym…
P27918	Properdin	complement activation [GO:0006956];complement activation, alternative pathway [GO:0006957];defense response to bacterium [GO:0042742];immune response [GO:0006955];neutrophil degranulation [GO:0043312];regulation of complement activation [GO:0030449]	serine-type endopeptidase activity [GO:0004252]	endoplasmic reticulum lumen [GO:0005788];extracellular region [GO:0005576];extracellular space [GO:0005615];specific granule lumen [GO:0035580];tertiary granule lumen [GO:1904724]	complement activation [GO:0006956];complement activation, alternative pathway [GO:0006957];defense response to bacterium [GO:0042742];immune response [GO:0006955];neutrophil degranulation [GO:0043312];regulation of complement activation [GO:0030449];serine-type endopeptidase activity [GO:0004252];endoplasmic reticulum lumen [GO:0005788];extracellular region [GO:0005576];extracellular space [GO:00…
P30050	60S ribosomal protein L12	nuclear-transcribed mRNA catabolic process, nonsense-mediated decay [GO:0000184];ribosomal large subunit assembly [GO:0000027];SRP-dependent cotranslational protein targeting to membrane [GO:0006614];translation [GO:0006412];translational initiation [GO:0006413]	RNA binding [GO:0003723];rRNA binding [GO:0019843];structural constituent of ribosome [GO:0003735]	cytosol [GO:0005829];cytosolic large ribosomal subunit [GO:0022625];extracellular exosome [GO:0070062];focal adhesion [GO:0005925];membrane [GO:0016020];nucleolus [GO:0005730];postsynaptic density [GO:0014069]	nuclear-transcribed mRNA catabolic process, nonsense-mediated decay [GO:0000184];ribosomal large subunit assembly [GO:0000027];SRP-dependent cotranslational protein targeting to membrane [GO:0006614];translation [GO:0006412];translational initiation [GO:0006413];RNA binding [GO:0003723];rRNA binding [GO:0019843];structural constituent of ribosome [GO:0003735];cytosol [GO:0005829];cytosolic large …
P31942	Heterogeneous nuclear ribonucleoprotein H3	epithelial cell differentiation [GO:0030855];mRNA splicing, via spliceosome [GO:0000398];RNA processing [GO:0006396];RNA splicing [GO:0008380]	RNA binding [GO:0003723]	nucleoplasm [GO:0005654];nucleus [GO:0005634];spliceosomal complex [GO:0005681]	epithelial cell differentiation [GO:0030855];mRNA splicing, via spliceosome [GO:0000398];RNA processing [GO:0006396];RNA splicing [GO:0008380];RNA binding [GO:0003723];nucleoplasm [GO:0005654];nucleus [GO:0005634];spliceosomal complex [GO:0005681]
P31947	14-3-3 protein sigma	DNA damage response, signal transduction by p53 class mediator resulting in cell cycle arrest [GO:0006977];establishment of skin barrier [GO:0061436];intrinsic apoptotic signaling pathway in response to DNA damage [GO:0008630];keratinization [GO:0031424];keratinocyte development [GO:0003334];membrane organization [GO:0061024];negative regulation of cysteine-type endopeptidase activity involved in…	cadherin binding [GO:0045296];identical protein binding [GO:0042802];phosphoprotein binding [GO:0051219];protein domain specific binding [GO:0019904];protein kinase binding [GO:0019901];protein kinase C inhibitor activity [GO:0008426]	cytosol [GO:0005829];extracellular exosome [GO:0070062];extracellular space [GO:0005615];mitochondrion [GO:0005739];nucleus [GO:0005634]	DNA damage response, signal transduction by p53 class mediator resulting in cell cycle arrest [GO:0006977];establishment of skin barrier [GO:0061436];intrinsic apoptotic signaling pathway in response to DNA damage [GO:0008630];keratinization [GO:0031424];keratinocyte development [GO:0003334];membrane organization [GO:0061024];negative regulation of cysteine-type endopeptidase activity involved in…
P35268	60S ribosomal protein L22	nuclear-transcribed mRNA catabolic process, nonsense-mediated decay [GO:0000184];SRP-dependent cotranslational protein targeting to membrane [GO:0006614];translation [GO:0006412];translational initiation [GO:0006413]	heparin binding [GO:0008201];RNA binding [GO:0003723];structural constituent of ribosome [GO:0003735]	cytoplasm [GO:0005737];cytosol [GO:0005829];cytosolic large ribosomal subunit [GO:0022625];extracellular exosome [GO:0070062];focal adhesion [GO:0005925];nucleus [GO:0005634];ribonucleoprotein complex [GO:1990904]	nuclear-transcribed mRNA catabolic process, nonsense-mediated decay [GO:0000184];SRP-dependent cotranslational protein targeting to membrane [GO:0006614];translation [GO:0006412];translational initiation [GO:0006413];heparin binding [GO:0008201];RNA binding [GO:0003723];structural constituent of ribosome [GO:0003735];cytoplasm [GO:0005737];cytosol [GO:0005829];cytosolic large ribosomal subunit [G…
P46779	60S ribosomal protein L28	nuclear-transcribed mRNA catabolic process, nonsense-mediated decay [GO:0000184];SRP-dependent cotranslational protein targeting to membrane [GO:0006614];translation [GO:0006412];translational initiation [GO:0006413]	RNA binding [GO:0003723];structural constituent of ribosome [GO:0003735]	cell body [GO:0044297];cytoplasmic ribonucleoprotein granule [GO:0036464];cytosol [GO:0005829];cytosolic large ribosomal subunit [GO:0022625];dendrite [GO:0030425];extracellular exosome [GO:0070062];membrane [GO:0016020]	nuclear-transcribed mRNA catabolic process, nonsense-mediated decay [GO:0000184];SRP-dependent cotranslational protein targeting to membrane [GO:0006614];translation [GO:0006412];translational initiation [GO:0006413];RNA binding [GO:0003723];structural constituent of ribosome [GO:0003735];cell body [GO:0044297];cytoplasmic ribonucleoprotein granule [GO:0036464];cytosol [GO:0005829];cytosolic larg…
P61353	60S ribosomal protein L27	nuclear-transcribed mRNA catabolic process, nonsense-mediated decay [GO:0000184];rRNA processing [GO:0006364];SRP-dependent cotranslational protein targeting to membrane [GO:0006614];translation [GO:0006412];translational initiation [GO:0006413]	RNA binding [GO:0003723];structural constituent of ribosome [GO:0003735]	cytoplasmic side of rough endoplasmic reticulum membrane [GO:0098556];cytosol [GO:0005829];cytosolic large ribosomal subunit [GO:0022625];extracellular exosome [GO:0070062];focal adhesion [GO:0005925];membrane [GO:0016020];nucleus [GO:0005634];ribonucleoprotein complex [GO:1990904];ribosome [GO:0005840]	nuclear-transcribed mRNA catabolic process, nonsense-mediated decay [GO:0000184];rRNA processing [GO:0006364];SRP-dependent cotranslational protein targeting to membrane [GO:0006614];translation [GO:0006412];translational initiation [GO:0006413];RNA binding [GO:0003723];structural constituent of ribosome [GO:0003735];cytoplasmic side of rough endoplasmic reticulum membrane [GO:0098556];cytosol [G…
P62249	40S ribosomal protein S16	cellular response to leukemia inhibitory factor [GO:1990830];liver regeneration [GO:0097421];maturation of SSU-rRNA from tricistronic rRNA transcript (SSU-rRNA, 5.8S rRNA, LSU-rRNA) [GO:0000462];nuclear-transcribed mRNA catabolic process, nonsense-mediated decay [GO:0000184];ribosomal small subunit biogenesis [GO:0042274];rRNA processing [GO:0006364];SRP-dependent cotranslational protein targetin…	RNA binding [GO:0003723];structural constituent of ribosome [GO:0003735]	cytosol [GO:0005829];cytosolic small ribosomal subunit [GO:0022627];extracellular exosome [GO:0070062];focal adhesion [GO:0005925];membrane [GO:0016020];nucleoplasm [GO:0005654];small ribosomal subunit [GO:0015935]	cellular response to leukemia inhibitory factor [GO:1990830];liver regeneration [GO:0097421];maturation of SSU-rRNA from tricistronic rRNA transcript (SSU-rRNA, 5.8S rRNA, LSU-rRNA) [GO:0000462];nuclear-transcribed mRNA catabolic process, nonsense-mediated decay [GO:0000184];ribosomal small subunit biogenesis [GO:0042274];rRNA processing [GO:0006364];SRP-dependent cotranslational protein targetin…
P62269	40S ribosomal protein S18	nuclear-transcribed mRNA catabolic process, nonsense-mediated decay [GO:0000184];SRP-dependent cotranslational protein targeting to membrane [GO:0006614];translation [GO:0006412];translational initiation [GO:0006413]	RNA binding [GO:0003723];rRNA binding [GO:0019843];structural constituent of ribosome [GO:0003735]	cytosol [GO:0005829];cytosolic small ribosomal subunit [GO:0022627];extracellular exosome [GO:0070062];focal adhesion [GO:0005925];membrane [GO:0016020];nucleoplasm [GO:0005654];nucleus [GO:0005634];postsynaptic density [GO:0014069];ribosome [GO:0005840];small ribosomal subunit [GO:0015935]	nuclear-transcribed mRNA catabolic process, nonsense-mediated decay [GO:0000184];SRP-dependent cotranslational protein targeting to membrane [GO:0006614];translation [GO:0006412];translational initiation [GO:0006413];RNA binding [GO:0003723];rRNA binding [GO:0019843];structural constituent of ribosome [GO:0003735];cytosol [GO:0005829];cytosolic small ribosomal subunit [GO:0022627];extracellular e…
Q07955	Serine/arginine-rich splicing factor 1	alternative mRNA splicing, via spliceosome [GO:0000380];cardiac muscle contraction [GO:0060048];in utero embryonic development [GO:0001701];liver regeneration [GO:0097421];mRNA 3'-end processing [GO:0031124];mRNA 5'-splice site recognition [GO:0000395];mRNA cis splicing, via spliceosome [GO:0045292];mRNA export from nucleus [GO:0006406];mRNA processing [GO:0006397];mRNA splice site selection [GO:…	DNA topoisomerase binding [GO:0044547];mRNA binding [GO:0003729];protein kinase B binding [GO:0043422];RNA binding [GO:0003723];RS domain binding [GO:0050733]	catalytic step 2 spliceosome [GO:0071013];cytoplasm [GO:0005737];nuclear speck [GO:0016607];nucleoplasm [GO:0005654];nucleus [GO:0005634]	alternative mRNA splicing, via spliceosome [GO:0000380];cardiac muscle contraction [GO:0060048];in utero embryonic development [GO:0001701];liver regeneration [GO:0097421];mRNA 3'-end processing [GO:0031124];mRNA 5'-splice site recognition [GO:0000395];mRNA cis splicing, via spliceosome [GO:0045292];mRNA export from nucleus [GO:0006406];mRNA processing [GO:0006397];mRNA splice site selection [GO:…
Q12905	Interleukin enhancer-binding factor 2	neutrophil degranulation [GO:0043312];positive regulation of transcription, DNA-templated [GO:0045893];transcription, DNA-templated [GO:0006351]	ATP binding [GO:0005524];DNA binding [GO:0003677];double-stranded RNA binding [GO:0003725];RNA binding [GO:0003723];transferase activity [GO:0016740]	extracellular region [GO:0005576];ficolin-1-rich granule lumen [GO:1904813];membrane [GO:0016020];nucleolus [GO:0005730];nucleus [GO:0005634];ribonucleoprotein complex [GO:1990904];specific granule lumen [GO:0035580];tertiary granule lumen [GO:1904724]	neutrophil degranulation [GO:0043312];positive regulation of transcription, DNA-templated [GO:0045893];transcription, DNA-templated [GO:0006351];ATP binding [GO:0005524];DNA binding [GO:0003677];double-stranded RNA binding [GO:0003725];RNA binding [GO:0003723];transferase activity [GO:0016740];extracellular region [GO:0005576];ficolin-1-rich granule lumen [GO:1904813];membrane [GO:0016020];nucleo…
Q9NVI7	ATPase family AAA domain-containing protein 3A	mitochondrion organization [GO:0007005];negative regulation of apoptotic process [GO:0043066];regulation of cell growth [GO:0001558]	ATP binding [GO:0005524];zinc ion binding [GO:0008270]	integral component of membrane [GO:0016021];mitochondrial inner membrane [GO:0005743];mitochondrial nucleoid [GO:0042645];mitochondrion [GO:0005739]	mitochondrion organization [GO:0007005];negative regulation of apoptotic process [GO:0043066];regulation of cell growth [GO:0001558];ATP binding [GO:0005524];zinc ion binding [GO:0008270];integral component of membrane [GO:0016021];mitochondrial inner membrane [GO:0005743];mitochondrial nucleoid [GO:0042645];mitochondrion [GO:0005739]
A0A024R4Z6	FACT complex subunit SSRP1	DNA repair [GO:0006281];DNA replication [GO:0006260]	chromatin binding [GO:0003682];DNA binding [GO:0003677]	chromosome [GO:0005694];nucleus [GO:0005634]	DNA repair [GO:0006281];DNA replication [GO:0006260];chromatin binding [GO:0003682];DNA binding [GO:0003677];chromosome [GO:0005694];nucleus [GO:0005634]
A0A0C4DGB6	Serum albumin	-	metal ion binding [GO:0046872]	endoplasmic reticulum [GO:0005783];extracellular space [GO:0005615];Golgi apparatus [GO:0005794]	-;metal ion binding [GO:0046872];endoplasmic reticulum [GO:0005783];extracellular space [GO:0005615];Golgi apparatus [GO:0005794]
A0A248RGE3	40S ribosomal protein	translation [GO:0006412]	structural constituent of ribosome [GO:0003735]	ribosome [GO:0005840]	translation [GO:0006412];structural constituent of ribosome [GO:0003735];ribosome [GO:0005840]
A0A2R8Y7G9	Uncharacterized protein	-	DNA binding [GO:0003677];protein heterodimerization activity [GO:0046982]	nucleosome [GO:0000786];nucleus [GO:0005634]	-;DNA binding [GO:0003677];protein heterodimerization activity [GO:0046982];nucleosome [GO:0000786];nucleus [GO:0005634]
A0A2U8J964	Ig heavy chain variable region	-	-	-	-
A2KBB9	Anti-(ED-B) scFV	-	-	-	-
A8K7F6	cDNA FLJ78244, highly similar to Homo sapiens eukaryotic translation initiation factor 4A, isoform 1 (EIF4A1), mRNA	-	ATP binding [GO:0005524];ATP-dependent RNA helicase activity [GO:0004004];translation initiation factor activity [GO:0003743]	-	-;ATP binding [GO:0005524];ATP-dependent RNA helicase activity [GO:0004004];translation initiation factor activity [GO:0003743];-
B2R7B5	cDNA, FLJ93365, highly similar to Homo sapiens KH domain containing, RNA binding, signal transduction associated 1 (KHDRBS1), mRNA	-	RNA binding [GO:0003723]	-	-;RNA binding [GO:0003723];-
B4DMJ6	cDNA FLJ50996, highly similar to 60S ribosomal protein L4	translation [GO:0006412]	structural constituent of ribosome [GO:0003735]	ribosome [GO:0005840]	translation [GO:0006412];structural constituent of ribosome [GO:0003735];ribosome [GO:0005840]
B4DP70	cDNA FLJ51017, highly similar to ATP-dependent RNA helicase DDX1	-	ATP binding [GO:0005524];helicase activity [GO:0004386];nucleic acid binding [GO:0003676]	-	-;ATP binding [GO:0005524];helicase activity [GO:0004386];nucleic acid binding [GO:0003676];-
B4DUQ1	cDNA FLJ54552, highly similar to Heterogeneous nuclear ribonucleoprotein K	regulation of transcription by RNA polymerase II [GO:0006357];RNA processing [GO:0006396]	DNA binding [GO:0003677];RNA binding [GO:0003723]	-	regulation of transcription by RNA polymerase II [GO:0006357];RNA processing [GO:0006396];DNA binding [GO:0003677];RNA binding [GO:0003723];-
B4E312	cDNA FLJ53422, highly similar to TATA-binding protein-associated factor 2N	regulation of transcription, DNA-templated [GO:0006355]	metal ion binding [GO:0046872];RNA binding [GO:0003723]	-	regulation of transcription, DNA-templated [GO:0006355];metal ion binding [GO:0046872];RNA binding [GO:0003723];-
B4E3P1	cDNA FLJ57036, highly similar to Homo sapiens tropomyosin 2 (beta) (TPM2), transcript variant 2, mRNA	-	-	-	-
B7Z6D5	Probable ATP-dependent RNA helicase DDX27	-	ATP binding [GO:0005524];helicase activity [GO:0004386];nucleic acid binding [GO:0003676]	-	-;ATP binding [GO:0005524];helicase activity [GO:0004386];nucleic acid binding [GO:0003676];-
D3DTW3	Insulin-like growth factor 2 mRNA binding protein 1 deltaN CRDBP	-	RNA binding [GO:0003723]	-	-;RNA binding [GO:0003723];-
D6R904	Tropomyosin alpha-3 chain	-	-	-	-
E5RJZ9	KH domain-containing, RNA-binding, signal transduction-associated protein 3	-	RNA binding [GO:0003723]	nucleoplasm [GO:0005654]	-;RNA binding [GO:0003723];nucleoplasm [GO:0005654]
E9PMP8	E3 ubiquitin-protein ligase TTC3	-	-	-	-
H0YAP2	Polyadenylate-binding protein 1	-	RNA binding [GO:0003723]	-	-;RNA binding [GO:0003723];-
M0QXS5	Heterogeneous nuclear ribonucleoprotein L	mRNA processing [GO:0006397]	RNA binding [GO:0003723]	nucleoplasm [GO:0005654]	mRNA processing [GO:0006397];RNA binding [GO:0003723];nucleoplasm [GO:0005654]
Q2TU64	T-complex protein 1 subunit gamma	protein folding [GO:0006457]	ATP binding [GO:0005524];unfolded protein binding [GO:0051082]	cytoplasm [GO:0005737]	protein folding [GO:0006457];ATP binding [GO:0005524];unfolded protein binding [GO:0051082];cytoplasm [GO:0005737]
Q59GV2	RNA binding motif protein 14 variant	-	nucleic acid binding [GO:0003676]	-	-;nucleic acid binding [GO:0003676];-
Q5U077	L-lactate dehydrogenase	carbohydrate metabolic process [GO:0005975];carboxylic acid metabolic process [GO:0019752]	L-lactate dehydrogenase activity [GO:0004459]	cytosol [GO:0005829]	carbohydrate metabolic process [GO:0005975];carboxylic acid metabolic process [GO:0019752];L-lactate dehydrogenase activity [GO:0004459];cytosol [GO:0005829]
V9HW22	Epididymis luminal protein 33	chaperone cofactor-dependent protein refolding [GO:0051085];clathrin coat disassembly [GO:0072318];late endosomal microautophagy [GO:0061738];positive regulation by host of viral genome replication [GO:0044829];positive regulation of mRNA splicing, via spliceosome [GO:0048026];regulation of cell cycle [GO:0051726];regulation of postsynapse organization [GO:0099175]	ATP binding [GO:0005524];ATPase activity, coupled [GO:0042623];phosphatidylserine binding [GO:0001786];unfolded protein binding [GO:0051082]	cytosol [GO:0005829];extracellular exosome [GO:0070062];glutamatergic synapse [GO:0098978];glycinergic synapse [GO:0098690];late endosome [GO:0005770];myelin sheath [GO:0043209];perinuclear region of cytoplasm [GO:0048471];photoreceptor ribbon synapse [GO:0098684];postsynaptic specialization membrane [GO:0099634];presynapse [GO:0098793]	chaperone cofactor-dependent protein refolding [GO:0051085];clathrin coat disassembly [GO:0072318];late endosomal microautophagy [GO:0061738];positive regulation by host of viral genome replication [GO:0044829];positive regulation of mRNA splicing, via spliceosome [GO:0048026];regulation of cell cycle [GO:0051726];regulation of postsynapse organization [GO:0099175];ATP binding [GO:0005524];ATPase…
P46776	60S ribosomal protein L27a	nuclear-transcribed mRNA catabolic process, nonsense-mediated decay [GO:0000184];SRP-dependent cotranslational protein targeting to membrane [GO:0006614];translation [GO:0006412];translational initiation [GO:0006413]	RNA binding [GO:0003723];structural constituent of ribosome [GO:0003735]	cytosol [GO:0005829];cytosolic large ribosomal subunit [GO:0022625];endoplasmic reticulum [GO:0005783];membrane [GO:0016020]	nuclear-transcribed mRNA catabolic process, nonsense-mediated decay [GO:0000184];SRP-dependent cotranslational protein targeting to membrane [GO:0006614];translation [GO:0006412];translational initiation [GO:0006413];RNA binding [GO:0003723];structural constituent of ribosome [GO:0003735];cytosol [GO:0005829];cytosolic large ribosomal subunit [GO:0022625];endoplasmic reticulum [GO:0005783];membra…
P55795	Heterogeneous nuclear ribonucleoprotein H2	mRNA splicing, via spliceosome [GO:0000398];RNA metabolic process [GO:0016070]	RNA binding [GO:0003723]	cytosol [GO:0005829];membrane [GO:0016020];nucleoplasm [GO:0005654];nucleus [GO:0005634];postsynaptic density [GO:0014069];ribonucleoprotein complex [GO:1990904]	mRNA splicing, via spliceosome [GO:0000398];RNA metabolic process [GO:0016070];RNA binding [GO:0003723];cytosol [GO:0005829];membrane [GO:0016020];nucleoplasm [GO:0005654];nucleus [GO:0005634];postsynaptic density [GO:0014069];ribonucleoprotein complex [GO:1990904]
Q96QI5	Heparan sulfate glucosamine 3-O-sulfotransferase 6	blastocyst hatching [GO:0001835];glycosaminoglycan biosynthetic process [GO:0006024]	[heparan sulfate]-glucosamine 3-sulfotransferase 1 activity [GO:0008467]	Golgi membrane [GO:0000139];integral component of membrane [GO:0016021]	blastocyst hatching [GO:0001835];glycosaminoglycan biosynthetic process [GO:0006024];[heparan sulfate]-glucosamine 3-sulfotransferase 1 activity [GO:0008467];Golgi membrane [GO:0000139];integral component of membrane [GO:0016021]
A0A125QYY8	IBM-B1 light chain variable region	-	-	-	-
A0A2P9AL24	Uncharacterized protein	-	-	-	-
D3DVY6	HCG39252, isoform CRA_a	positive regulation of cell cycle G2/M phase transition [GO:1902751]	protein tyrosine phosphatase activity [GO:0004725]	-	positive regulation of cell cycle G2/M phase transition [GO:1902751];protein tyrosine phosphatase activity [GO:0004725];-
F8WBA6	Transmembrane protein 18	-	-	-	-
G3V0I8	Sterol regulatory element binding transcription factor 2, isoform CRA_b	regulation of transcription, DNA-templated [GO:0006355]	protein dimerization activity [GO:0046983]	-	regulation of transcription, DNA-templated [GO:0006355];protein dimerization activity [GO:0046983];-
J3QRJ6	ATP-dependent RNA helicase DDX25	-	-	-	-
L0R5A1	Alternative protein CSF2RB	-	-	-	-
A5YKK6	CCR4-NOT transcription complex subunit 1	DNA damage response, signal transduction by p53 class mediator resulting in cell cycle arrest [GO:0006977];gene silencing by miRNA [GO:0035195];multicellular organism development [GO:0007275];negative regulation of intracellular estrogen receptor signaling pathway [GO:0033147];negative regulation of retinoic acid receptor signaling pathway [GO:0048387];negative regulation of transcription by RNA …	armadillo repeat domain binding [GO:0070016];estrogen receptor binding [GO:0030331];protein domain specific binding [GO:0019904];protein-containing complex scaffold activity [GO:0032947];retinoic acid receptor binding [GO:0042974];RNA binding [GO:0003723]	CCR4-NOT complex [GO:0030014];cytosol [GO:0005829];extracellular space [GO:0005615];membrane [GO:0016020];nucleus [GO:0005634];P-body [GO:0000932];peroxisomal membrane [GO:0005778]	DNA damage response, signal transduction by p53 class mediator resulting in cell cycle arrest [GO:0006977];gene silencing by miRNA [GO:0035195];multicellular organism development [GO:0007275];negative regulation of intracellular estrogen receptor signaling pathway [GO:0033147];negative regulation of retinoic acid receptor signaling pathway [GO:0048387];negative regulation of transcription by RNA …
O14492	SH2B adapter protein 2	actin cytoskeleton organization [GO:0030036];antigen receptor-mediated signaling pathway [GO:0050851];B-1 B cell homeostasis [GO:0001922];blood coagulation [GO:0007596];brown fat cell differentiation [GO:0050873];cytokine-mediated signaling pathway [GO:0019221];insulin receptor signaling pathway [GO:0008286];intracellular signal transduction [GO:0035556];nervous system development [GO:0007399];re…	identical protein binding [GO:0042802];JAK pathway signal transduction adaptor activity [GO:0008269];SH3/SH2 adaptor activity [GO:0005070];transmembrane receptor protein tyrosine kinase adaptor activity [GO:0005068]	actin filament [GO:0005884];cytoplasm [GO:0005737];cytosol [GO:0005829];plasma membrane [GO:0005886];ruffle [GO:0001726];stress fiber [GO:0001725]	actin cytoskeleton organization [GO:0030036];antigen receptor-mediated signaling pathway [GO:0050851];B-1 B cell homeostasis [GO:0001922];blood coagulation [GO:0007596];brown fat cell differentiation [GO:0050873];cytokine-mediated signaling pathway [GO:0019221];insulin receptor signaling pathway [GO:0008286];intracellular signal transduction [GO:0035556];nervous system development [GO:0007399];re…
O14503	Class E basic helix-loop-helix protein 40	cell differentiation [GO:0030154];circadian regulation of gene expression [GO:0032922];entrainment of circadian clock by photoperiod [GO:0043153];negative regulation of DNA-binding transcription factor activity [GO:0043433];negative regulation of transcription by RNA polymerase II [GO:0000122];negative regulation of transcription, DNA-templated [GO:0045892];Notch signaling pathway [GO:0007219];re…	bHLH transcription factor binding [GO:0043425];DNA-binding transcription factor activity [GO:0003700];DNA-binding transcription factor activity, RNA polymerase II-specific [GO:0000981];DNA-binding transcription repressor activity, RNA polymerase II-specific [GO:0001227];E-box binding [GO:0070888];MRF binding [GO:0043426];protein domain specific binding [GO:0019904];protein heterodimerization acti…	cytoplasm [GO:0005737];nuclear body [GO:0016604];nucleus [GO:0005634]	cell differentiation [GO:0030154];circadian regulation of gene expression [GO:0032922];entrainment of circadian clock by photoperiod [GO:0043153];negative regulation of DNA-binding transcription factor activity [GO:0043433];negative regulation of transcription by RNA polymerase II [GO:0000122];negative regulation of transcription, DNA-templated [GO:0045892];Notch signaling pathway [GO:0007219];re…
O15055	Period circadian protein homolog 2	circadian regulation of gene expression [GO:0032922];circadian regulation of translation [GO:0097167];circadian rhythm [GO:0007623];entrainment of circadian clock by photoperiod [GO:0043153];fatty acid metabolic process [GO:0006631];gluconeogenesis [GO:0006094];glycogen biosynthetic process [GO:0005978];histone H3 deacetylation [GO:0070932];lactate biosynthetic process [GO:0019249];negative regul…	transcription coactivator activity [GO:0003713];transcription corepressor binding [GO:0001222];transcription factor binding [GO:0008134];transcription regulatory region sequence-specific DNA binding [GO:0000976]	cytoplasm [GO:0005737];nucleolus [GO:0005730];nucleus [GO:0005634];perinuclear region of cytoplasm [GO:0048471]	circadian regulation of gene expression [GO:0032922];circadian regulation of translation [GO:0097167];circadian rhythm [GO:0007623];entrainment of circadian clock by photoperiod [GO:0043153];fatty acid metabolic process [GO:0006631];gluconeogenesis [GO:0006094];glycogen biosynthetic process [GO:0005978];histone H3 deacetylation [GO:0070932];lactate biosynthetic process [GO:0019249];negative regul…
O75128	Protein cordon-bleu	actin filament network formation [GO:0051639];actin filament polymerization [GO:0030041];collateral sprouting in absence of injury [GO:0048669];digestive tract development [GO:0048565];embryonic axis specification [GO:0000578];floor plate development [GO:0033504];liver development [GO:0001889];neural tube closure [GO:0001843];notochord development [GO:0030903];positive regulation of dendrite deve…	actin monomer binding [GO:0003785]	actin filament [GO:0005884];axon [GO:0030424];axonal growth cone [GO:0044295];cell cortex [GO:0005938];dendrite [GO:0030425];dendritic growth cone [GO:0044294];membrane [GO:0016020];neuronal cell body [GO:0043025];perinuclear region of cytoplasm [GO:0048471];plasma membrane [GO:0005886];ruffle [GO:0001726]	actin filament network formation [GO:0051639];actin filament polymerization [GO:0030041];collateral sprouting in absence of injury [GO:0048669];digestive tract development [GO:0048565];embryonic axis specification [GO:0000578];floor plate development [GO:0033504];liver development [GO:0001889];neural tube closure [GO:0001843];notochord development [GO:0030903];positive regulation of dendrite deve…
O75367	Core histone macro-H2A.1	chromatin organization [GO:0006325];dosage compensation [GO:0007549];establishment of protein localization to chromatin [GO:0071169];negative regulation of cell cycle G2/M phase transition [GO:1902750];negative regulation of gene expression, epigenetic [GO:0045814];negative regulation of histone H3-K27 methylation [GO:0061086];negative regulation of histone H3-K4 methylation [GO:0051572];negative…	chromatin DNA binding [GO:0031490];DNA binding [GO:0003677];double-stranded methylated DNA binding [GO:0010385];enzyme binding [GO:0019899];nucleosomal DNA binding [GO:0031492];promoter-specific chromatin binding [GO:1990841];protein heterodimerization activity [GO:0046982];protein kinase binding [GO:0019901];protein serine/threonine kinase inhibitor activity [GO:0030291];rDNA binding [GO:0000182…	Barr body [GO:0001740];condensed chromosome [GO:0000793];extracellular exosome [GO:0070062];nuclear chromatin [GO:0000790];nuclear chromosome [GO:0000228];nuclear chromosome, telomeric region [GO:0000784];nucleolus [GO:0005730];nucleosome [GO:0000786];nucleus [GO:0005634];pericentric heterochromatin [GO:0005721];sex chromatin [GO:0001739]	chromatin organization [GO:0006325];dosage compensation [GO:0007549];establishment of protein localization to chromatin [GO:0071169];negative regulation of cell cycle G2/M phase transition [GO:1902750];negative regulation of gene expression, epigenetic [GO:0045814];negative regulation of histone H3-K27 methylation [GO:0061086];negative regulation of histone H3-K4 methylation [GO:0051572];negative…
O75449	Katanin p60 ATPase-containing subunit A1	cell cycle [GO:0007049];cell division [GO:0051301];cytoplasmic microtubule organization [GO:0031122]	ATP binding [GO:0005524];ATPase activity [GO:0016887];isomerase activity [GO:0016853];microtubule binding [GO:0008017];microtubule-severing ATPase activity [GO:0008568];protein heterodimerization activity [GO:0046982]	centrosome [GO:0005813];cytoplasm [GO:0005737];microtubule [GO:0005874];midbody [GO:0030496];mitotic spindle pole [GO:0097431];spindle [GO:0005819];spindle pole [GO:0000922]	cell cycle [GO:0007049];cell division [GO:0051301];cytoplasmic microtubule organization [GO:0031122];ATP binding [GO:0005524];ATPase activity [GO:0016887];isomerase activity [GO:0016853];microtubule binding [GO:0008017];microtubule-severing ATPase activity [GO:0008568];protein heterodimerization activity [GO:0046982];centrosome [GO:0005813];cytoplasm [GO:0005737];microtubule [GO:0005874];midbody …
O75531	Barrier-to-autointegration factor	DNA integration [GO:0015074];establishment of integrated proviral latency [GO:0075713];mitotic nuclear envelope reassembly [GO:0007084];negative regulation of viral genome replication [GO:0045071];nuclear transport [GO:0051169];response to virus [GO:0009615]	DNA binding [GO:0003677];enzyme binding [GO:0019899];identical protein binding [GO:0042802];LEM domain binding [GO:0097726];protein C-terminus binding [GO:0008022];protein homodimerization activity [GO:0042803];protein N-terminus binding [GO:0047485]	condensed chromosome [GO:0000793];cytoplasm [GO:0005737];cytosol [GO:0005829];nuclear envelope [GO:0005635];nucleoplasm [GO:0005654];nucleus [GO:0005634]	DNA integration [GO:0015074];establishment of integrated proviral latency [GO:0075713];mitotic nuclear envelope reassembly [GO:0007084];negative regulation of viral genome replication [GO:0045071];nuclear transport [GO:0051169];response to virus [GO:0009615];DNA binding [GO:0003677];enzyme binding [GO:0019899];identical protein binding [GO:0042802];LEM domain binding [GO:0097726];protein C-termin…
O75762	Transient receptor potential cation channel subfamily A member 1	calcium ion transmembrane transport [GO:0070588];cell surface receptor signaling pathway [GO:0007166];detection of chemical stimulus involved in sensory perception of pain [GO:0050968];detection of mechanical stimulus involved in sensory perception of pain [GO:0050966];ion transport [GO:0006811];protein homotetramerization [GO:0051289];response to cold [GO:0009409];response to hydrogen peroxide […	calcium channel activity [GO:0005262];calcium-release channel activity [GO:0015278];channel activity [GO:0015267];identical protein binding [GO:0042802];temperature-gated cation channel activity [GO:0097604]	integral component of plasma membrane [GO:0005887];plasma membrane [GO:0005886];stereocilium bundle [GO:0032421]	calcium ion transmembrane transport [GO:0070588];cell surface receptor signaling pathway [GO:0007166];detection of chemical stimulus involved in sensory perception of pain [GO:0050968];detection of mechanical stimulus involved in sensory perception of pain [GO:0050966];ion transport [GO:0006811];protein homotetramerization [GO:0051289];response to cold [GO:0009409];response to hydrogen peroxide […
P00338	L-lactate dehydrogenase A chain	glycolytic process [GO:0006096];lactate metabolic process [GO:0006089];NAD metabolic process [GO:0019674];positive regulation of apoptotic process [GO:0043065];post-embryonic animal organ development [GO:0048569];pyruvate metabolic process [GO:0006090];response to cAMP [GO:0051591];response to estrogen [GO:0043627];response to glucose [GO:0009749];response to hydrogen peroxide [GO:0042542];respon…	cadherin binding [GO:0045296];identical protein binding [GO:0042802];kinase binding [GO:0019900];L-lactate dehydrogenase activity [GO:0004459];NAD binding [GO:0051287]	cytosol [GO:0005829];extracellular exosome [GO:0070062];membrane [GO:0016020];nucleus [GO:0005634]	glycolytic process [GO:0006096];lactate metabolic process [GO:0006089];NAD metabolic process [GO:0019674];positive regulation of apoptotic process [GO:0043065];post-embryonic animal organ development [GO:0048569];pyruvate metabolic process [GO:0006090];response to cAMP [GO:0051591];response to estrogen [GO:0043627];response to glucose [GO:0009749];response to hydrogen peroxide [GO:0042542];respon…
P02549	Spectrin alpha chain, erythrocytic 1	actin filament capping [GO:0051693];actin filament organization [GO:0007015];axon guidance [GO:0007411];ER to Golgi vesicle-mediated transport [GO:0006888];hemopoiesis [GO:0030097];lymphocyte homeostasis [GO:0002260];MAPK cascade [GO:0000165];plasma membrane organization [GO:0007009];porphyrin-containing compound biosynthetic process [GO:0006779];positive regulation of protein binding [GO:0032092…	actin filament binding [GO:0051015];calcium ion binding [GO:0005509];protein heterodimerization activity [GO:0046982];Ras guanyl-nucleotide exchange factor activity [GO:0005088];structural constituent of cytoskeleton [GO:0005200]	actin cytoskeleton [GO:0015629];axon [GO:0030424];cuticular plate [GO:0032437];cytosol [GO:0005829];intrinsic component of the cytoplasmic side of the plasma membrane [GO:0031235];spectrin [GO:0008091];spectrin-associated cytoskeleton [GO:0014731]	actin filament capping [GO:0051693];actin filament organization [GO:0007015];axon guidance [GO:0007411];ER to Golgi vesicle-mediated transport [GO:0006888];hemopoiesis [GO:0030097];lymphocyte homeostasis [GO:0002260];MAPK cascade [GO:0000165];plasma membrane organization [GO:0007009];porphyrin-containing compound biosynthetic process [GO:0006779];positive regulation of protein binding [GO:0032092…
P04114	Apolipoprotein B-100	artery morphogenesis [GO:0048844];cellular protein metabolic process [GO:0044267];cellular response to prostaglandin stimulus [GO:0071379];cellular response to tumor necrosis factor [GO:0071356];cholesterol efflux [GO:0033344];cholesterol homeostasis [GO:0042632];cholesterol metabolic process [GO:0008203];cholesterol transport [GO:0030301];chylomicron assembly [GO:0034378];chylomicron remnant cle…	cholesterol transporter activity [GO:0017127];heparin binding [GO:0008201];lipase binding [GO:0035473];low-density lipoprotein particle receptor binding [GO:0050750];phospholipid binding [GO:0005543]	chylomicron [GO:0042627];chylomicron remnant [GO:0034360];clathrin-coated endocytic vesicle membrane [GO:0030669];cytoplasm [GO:0005737];cytosol [GO:0005829];early endosome [GO:0005769];endocytic vesicle lumen [GO:0071682];endoplasmic reticulum exit site [GO:0070971];endoplasmic reticulum lumen [GO:0005788];endoplasmic reticulum membrane [GO:0005789];endosome lumen [GO:0031904];endosome membrane …	artery morphogenesis [GO:0048844];cellular protein metabolic process [GO:0044267];cellular response to prostaglandin stimulus [GO:0071379];cellular response to tumor necrosis factor [GO:0071356];cholesterol efflux [GO:0033344];cholesterol homeostasis [GO:0042632];cholesterol metabolic process [GO:0008203];cholesterol transport [GO:0030301];chylomicron assembly [GO:0034378];chylomicron remnant cle…
[truncated: 219 more rows]
