# Supplementary material for: Unique progerin C-terminal peptide ameliorates Hutchinson–Gilford progeria syndrome phenotype by rescuing BUBR1
Source: Nat Aging. 2023 Feb 2;3(2):185–201. doi: 10.1038/s43587-023-00361-w (PMC10154249; doi:10.1038/s43587-023-00361-w)
Supplement: Source Data Fig. 1 — Statistical Source Data. [file 43587_2023_361_MOESM4_ESM.xlsx]

## Sheet: Fig.1a
Fig. 1a	Mitosis-related gene	log10(FPKM)		Mitosis-related gene	log10(FPKM)		Mitosis-related gene	log10(FPKM)		Mitosis-related gene	log10(FPKM)
		Vector	progerin		vector	progerin		vector	progerin		vector	progerin
	RGPD6	0.350744	-0.51356	KBTBD11-OT1	-1.14273	0.328802	PRKCA	1.11638	0.834334	KIF2C	1.30075	1.01617
	LRP5	0.920171	1.21917	KIF2A	0.895628	0.425277	CENPS-CORT	-1.40512	-0.20236	INCENP	0.997561	0.620558
	PLK1	1.43583	1.18134	NOLC1	1.09002	0.823339	AC007240.1	-0.92813	0.345287	KNTC1	0.904625	0.639808
	RGCC	0.176249	0.785015	SPRY1	-0.6724	0.053424	NUP153	0.948351	0.708458	CEP152	0.309203	0.012597
	FAM83D	1.07139	0.800442	AC116366.3	-0.40449	0.079575	ASPM	0.828722	0.581074	CDKN1C	0.140276	0.617868
	CCNB2	1.39777	1.13859	KIF18B	0.838689	0.562406	CENPN	1.005	0.656539	NCAPH	1.24384	0.744933
	SMC1A	0.831051	0.383152	AURKB	1.44233	1.1419	NSUN2	1.2972	1.06454	NDE1	1.13533	0.857494
	CD2AP	0.679498	0.466897	KIF20B	0.600056	0.341302	NEK2	0.96832	0.713666	HSP90AA1	2.28961	2.09136
	CDCA8	1.15724	0.927403	CEP55	1.34864	1.06465	KIFC1	1.44923	1.14733	MZT1	1.2328	0.995336
	PLCB1	0.11964	-0.29074	CDKN1A	2.10777	2.33498	CDH1	-2.82343	-1.69116	NDC1	0.7892	0.376962
	SGO1	0.480496	0.207453	EGFR	1.28621	1.0603	HMMR	1.04166	0.69109	XIAP	0.778828	0.493749
	TNFRSF6B	1.47008	1.07894	TNPO1	1.14481	0.899792	GIGYF2	0.975089	0.771373	CDK5RAP3	1.49404	1.64177
	CDK1	1.47343	1.20555	CCNA2	1.33202	1.08261	POLA1	0.492	0.249559	MCM2	1.19364	0.869858
	BABAM2	0.948383	1.12642	KIF23	1.34451	1.07106	CDC25A	0.494811	0.003389	TTK	0.898111	0.613976
	CCNB1	1.61086	1.41647	BUB1	1.13956	0.762631	SLFN11	0.844506	0.588093	KLHL21	1.36983	1.17508
	RPS27L	1.59872	1.73298	CCNF	0.751173	0.496829	NCAPD3	1.02294	0.638026	BCAT1	0.975647	0.544419
	PSME3	1.36847	1.14118	RASA1	1.41929	1.04126	NAA50	1.39355	1.13313	E2F8	0.168665	-0.15968
	FGFR1OP	0.479708	0.217518	PKIA	0.220657	-0.23799	ERCC6L	0.500288	0.127075	PRIM1	0.742005	0.428512
	IPO5	1.59556	1.21792	MAD2L1	0.80454	0.350684	RANBP6	0.722207	0.455603	NCAPG2	1.32302	1.00317
	CENPA	0.991187	0.686309	CDCA2	0.724369	0.386102	CCNE2	0.401475	-0.05425	TIMP2	1.98979	2.24927
	GINS2	0.756118	0.451598	STAG2	1.05068	0.791385	AC112128.1	-0.93914	-0.46977	EPGN	-0.15698	-1.49504
	KIF11	1.09903	0.734742	E2F7	1.02649	0.395902	NDC80	1.16146	0.919759	SERPINB2	2.3941	1.9389
	HASPIN	0.235018	-0.19406	PSMD11	1.20339	1.0025	MASTL	0.938285	0.699369
	PPP3CA	1.15261	0.869224	BUBR1	1.04013	0.726578	CDCA5	1.15128	0.839492

## Sheet: Fig.1b
Fig.1b		Relative (to β-actin) mRNA level (2-ΔΔCt)
	Gene name	Vector			Flag-progerin			P value
	AURKB	1	1	1	0.573906	0.779302	0.675085	0.005
	BUB1	1	1	1	0.675091	0.832333	1.05838	0.2631
	BUBR1	1	1	1	0.508495	0.528929	0.43759	＜0.0001
	CCNA2	1	1	1	0.520952	0.785676	0.519026	0.0115
	MAD2L1	1	1	1	0.612369	0.57963	0.256732	0.0104
	TTK1	1	1	1	0.596067	0.798894	0.669711	0.0063
	PLK1	1	1	1	0.750024	0.9036	0.464986	0.0842
								Two-tailed
								Unpaired t test

## Sheet: Fig.1e
Fig.1e		Relative (to β-actin) mRNA level (2-ΔΔCt)
	Gene name	Vector			Progerin			P value
	BUBR1	1	1	1	0.308855	0.37285	0.331022	＜0.0001
								Two-tailed
								Unpaired t test

## Sheet: Fig.1g
Fig.1g		Relative (to β-actin) mRNA level (2-ΔΔCt)
	Gene name	CRL-1474 (2-ΔΔCt)			HGADFN003			HGADFN167
	BUBR1	1	1	1	0.361817	0.389132	0.162191	0.135528	0.149167	0.376339
	P value	0.4719(HGADFN003 vs HGADFN167)			0.0006(HGADFN003 vs CRL-1474)			0.0006(HGADFN167 vs CRL-1474)
										Two-tailed
										Unpaired t test

## Sheet: Fig.1i
Fig.1i		Relative percentage of SA-β-gal positive cells (%)
	IMR90	Vector			BUBR1			progerin			progerin+BUBR1
	（%）	2	1	2	3	2	2	40	50	39	15	18	20
	P value				0.2302 (vs Vector)			0.0003 ( vs Vector)			0.0004 (vs Vector)
								0.0026 (progerin+BUBR1 vs progerin)
													Two-tailed
													Unpaired t test

## Sheet: Fig.1k
Fig.1k		Relative percentage of Ki67 positive cells (%)
	IMR90	Vector			BUBR1			progerin			progerin+BUBR1
	(%)	67	75	60	64	78	65	27	31	35	48	51	45
	P value				0.803 (vs Vector)			0.0018 (vs Vector)			0.0143 (vs Vector)
								0.0042 (progerin+BUBR1 vs progerin)
													Two-tailed
													Unpaired t test

## Sheet: Fig.1m
Fig.1m		Relative percentage of SA-β-gal positive cells (%)
	HGADFN003	Vector				BUBR1				P value
	(%)	65	68	69	65	48	49	50	42	＜0.0001
										Two-tailed
										Unpaired t test

## Sheet: Fig.1o
Fig.1o		Relative percentage of Ki67 positive cells (%)
	HGADFN003	Vector			BUBR1			P value
	(%)	45	38	49	78	74	67	0.0031
								Two-tailed
								Unpaired t test

## Sheet: Fig.1p
Fig.1p		Relative percentage of aneuploid cells (%)
	IMR90	Vector			BUBR1			progerin			progerin+BUBR1
	(%)	6	5	8	5	5	7	42	38	46	25	17	22
	P value				0.803 (vs Vector)			0.0018 (vs Vector)			0.0143 (vs Vector)
								0.0042 (progerin+BUBR1 vs progerin)
													Two-tailed
													Unpaired t test

## Sheet: Fig.1q
Fig.1q		Relative percentage of aneuploid cells (%)
	HGADFN003	Vector			BUBR1			P value
	(%)	29	35	32	21	17	14	0.0053
								Two-tailed
								Unpaired t test
