# Supplementary material for: Unique progerin C-terminal peptide ameliorates Hutchinson–Gilford progeria syndrome phenotype by rescuing BUBR1
Source: Nat Aging. 2023 Feb 2;3(2):185–201. doi: 10.1038/s43587-023-00361-w (PMC10154249; doi:10.1038/s43587-023-00361-w)
Supplement: Source Data Fig. 2 — Statistical Source Data. [file 43587_2023_361_MOESM5_ESM.xlsx]

## Sheet: Fig.2b
Fig. 2b	Immunofluorescence signal intensity across the dotted lines
	Distance(μm)	mVenus	BUBR1	Distance(μm)	mVenus-progerin	BUBR1
	0	47	118	0	0	11.75
	8.66e-06	34.312	49.955	8.66e-06	0	69.438
	1.73e-05	47.781	16.747	1.73e-05	0	86.939
	2.6e-05	56.284	35.535	2.6e-05	0	42.08
	3.46e-05	23.414	81.496	3.46e-05	0	0
	4.33e-05	25.109	61.717	4.33e-05	0	0.414
	5.2e-05	36.333	91.139	5.2e-05	0	4.435
	6.06e-05	27.253	71.37	6.06e-05	0	8.76
	6.93e-05	48.863	91.891	6.93e-05	0	20.094
	7.8e-05	55.667	82.041	7.8e-05	0	26.021
	8.66e-05	70.647	61.604	8.66e-05	0	14.527
	9.53e-05	83.651	73.828	9.53e-05	0	0
	0.000104	79.888	69.146	0.000104	0	0.276
	0.000113	76.834	51.783	0.000113	0	5.321
	0.000121	67.9	102.96	0.000121	0	8.693
	0.00013	70.181	39.963	0.00013	0	20.939
	0.000139	63.439	27.46	0.000139	2.571	22
	0.000147	72.028	56.225	0.000147	51.765	17.605
	0.000156	91.077	118.773	0.000156	162.737	68.082
	0.000165	90.164	164.593	0.000165	233.577	109.388
	0.000173	104.774	207.908	0.000173	255	193.592
	0.000182	72.269	68.686	0.000182	254.791	226.507
	0.000191	74.379	74.527	0.000191	224.941	190.537
	0.000199	86.272	66.162	0.000199	132.138	102.571
	0.000208	99.313	66.528	0.000208	73.705	53.223
	0.000217	97.055	22.916	0.000217	49.787	38.26
	0.000225	77.684	11.087	0.000225	51.121	3.697
	0.000234	56.068	35.669	0.000234	45.631	14.432
	0.000243	45.136	14.449	0.000243	36.359	27.109
	0.000251	64.5	11.75	0.000251	44.261	11.487
	0.00026	71.819	18.57	0.00026	41.79	28.547
	0.000269	94.355	0.373	0.000269	38.528	14.425
	0.000277	123.152	7.106	0.000277	32.643	6.321
	0.000286	113.435	11.64	0.000286	27.893	0.419
	0.000294	110.158	0.434	0.000294	23.187	10.747
	0.000303	86.611	3.042	0.000303	21.965	39.027
	0.000312	62.185	6.565	0.000312	24.012	46.646
	0.00032	32.555	6.424	0.00032	19.128	8.669
	0.000329	67.29	0.171	0.000329	21.552	0
	0.000338	112.846	2.698	0.000338	18.303	0
	0.000346	112.056	0.999	0.000346	13.375	0.201
	0.000355	54.639	0.085	0.000355	13.745	0.047
	0.000364	108.578	1.902	0.000364	14.268	0.537
	0.000372	110.644	16.539	0.000372	12.993	0.559
	0.000381	140.329	38.078	0.000381	10.427	13.883
	0.00039	151.335	22.905	0.00039	7.424	8.572
	0.000398	124.709	24.759	0.000398	5.845	8.625
	0.000407	91.473	16.331	0.000407	10.498	1.19
	0.000416	113.948	9.749	0.000416	14	0
	0.000424	115.804	1.18	0.000424	9.761	0.396
	0.000433	101.913	8.811	0.000433	8.468	1.191
	0.000442	79.138	0	0.000442	12.142	3.939
	0.00045	97.895	0	0.00045	19.527	0.552
	0.000459	94.482	3.981	0.000459	19.336	2.721
	0.000468	73.132	2.568	0.000468	15.68	2.242
	0.000476	99.421	1.91	0.000476	9.778	0.084
	0.000485	105.269	7.277	0.000485	8.375	6.5
	0.000494	111.565	0.829	0.000494	7.147	13.06
	0.000502	97	2.27e-12	0.000502	12.24	2.739
	0.000511	75.83	0.414	0.000511	11.216	33.422
	0.00052	79.403	0	0.00052	13.145	11.826
	0.000528	99.677	0.189	0.000528	10.421	0.863
	0.000537	89.61	8.904	0.000537	13.569	0.08
	0.000546	89.547	3.066	0.000546	13.709	3.042
	0.000554	82.052	0.233	0.000554	12.464	6.232
	0.000563	100.09	3.597	0.000563	14.749	24.019
	0.000572	76.754	0.476	0.000572	20.818	25.02
	0.00058	71.369	0.787	0.00058	16.962	36.58
	0.000589	120.504	5.401	0.000589	19.352	15.485
	0.000598	74.592	9.679	0.000598	27.399	5.74
	0.000606	88.787	14.001	0.000606	21.727	7.635
	0.000615	95.961	3.842	0.000615	14.868	9.002
	0.000624	116.278	2.319	0.000624	19.857	5.321
	0.000632	97.328	0	0.000632	13.541	13.771
	0.000641	108.731	1.07	0.000641	13.777	43.764
	0.00065	83.974	0	0.00065	21.448	1.288
	0.000658	109.593	0	0.000658	12.459	14.221
	0.000667	128.818	9.505	0.000667	13.046	1.89
	0.000676	168.138	6.094	0.000676	8.134	0.485
	0.000684	100.983	5.923	0.000684	9.077	0.936
	0.000693	109.924	24.447	0.000693	8.571	1.143
	0.000702	101.46	26.933	0.000702	11.996	0.815
	0.00071	114.367	1.472	0.00071	8.363	0.028
	0.000719	84.483	0.441	0.000719	11.907	0
	0.000728	82.788	4.002	0.000728	14.352	1.016
	0.000736	84.376	15.818	0.000736	17.923	12.327
	0.000745	117.807	2.411	0.000745	19.275	4.032
	0.000754	85.75	16.75	0.000754	25.533	7.461
	0.000762	90.094	7.433	0.000762	31.92	1.071
	0.000771	90.703	10.102	0.000771	33.677	2.045
	0.00078	109.975	33.275	0.00078	43.895	6.529
	0.000788	116.709	11.302	0.000788	61.674	5.887
	0.000797	103.57	14.516	0.000797	113.004	24.124
	0.000806	82.107	4.071	0.000806	144.522	96.461
	0.000814	95.313	24.918	0.000814	182.377	123.826
	0.000823	140.923	105.727	0.000823	184.889	164.822
	0.000831	74.706	27.359	0.000831	128.732	107.589
	0.00084	60.665	86.308	0.00084	42.501	82.847
	0.000849	70.52	127.39	0.000849	0	62.188
	0.000857	86.839	160.005	0.000857	0	53.388
	0.000866	81.673	70.013	0.000866	0	11.814
	0.000875	60.062	54.227	0.000875	0	0.255
	0.000883	36.282	51.119	0.000883	0	4.368
	0.000892	46.105	58.846	0.000892	0	12.048
	0.000901	33.995	61.076	0.000901	0	14.062
	0.000909	27.62	59.702	0.000909	0	0.566
	0.000918	74.08	17.215	0.000918	0	27.489
	0.000927	53.468	94.634	0.000927	0	53.527
	0.000935	45.401	81.889	0.000935	0	44.061
	0.000944	43.34	37.137	0.000944	0	20.647
	0.000953	47.191	72.762	0.000953	0	36.075
	0.000961	53.35	119.357	0.000961	0	96.067
	0.00097	51.054	119.288	0.00097	0	83
	0.000979	66.812	112.304
	0.000987	71.656	69.576
	0.000996	83.615	59.474
	0.001005	52	118

## Sheet: Fig.2c
		BUBR1 nuclear membrane localization of injected cells (%)
Fig. 2c	IMR90	mVenus			mVenus-progerin			P value
	(%)	1	2	2	97	95	94	＜0.0001
								Two-tailed
								Unpaired t test

## Sheet: Fig.2l
Fig. 2l		Relative percentage of the number of cells with abnormal localization of BUBR1 (%)
	H1299	Vector			Flag-progerin			P value
	abnormal location cells (%)	8	13	10	36	41	45	0.0005
								Two-tailed
								Unpaired t test
