# Supplementary material for: Unique progerin C-terminal peptide ameliorates Hutchinson–Gilford progeria syndrome phenotype by rescuing BUBR1
Source: Nat Aging. 2023 Feb 2;3(2):185–201. doi: 10.1038/s43587-023-00361-w (PMC10154249; doi:10.1038/s43587-023-00361-w)
Supplement: Source Data Fig. 3 — Statistical Source Data. [file 43587_2023_361_MOESM6_ESM.xlsx]

## Sheet: Fig.3d
Fig. 3d		Dose Response Curve
		Dose	Response	Err-Values
	1	3.81e-10	919.141	0.379307
	2	7.63e-10	919.4	0.475828
	3	1.53e-09	919.392	0.561265
	4	3.05176e-09	919.513	0.226695
	5	6.10352e-09	919.306	0.130907
	6	1.2207e-08	919.933	0.206069
	7	2.44141e-08	919.498	0.0972446
	8	4.88281e-08	920.216	0.856541
	9	9.76563e-08	919.824	0.363098
	10	1.95313e-07	920.487	0.135144
	11	3.90625e-07	921.751	0.144905
	12	7.8125e-07	922.85	0.529145
	13	1.5625e-06	925.424	0.465775
	14	3.125e-06	928.56	0.164542
	15	6.25e-06	930.678	0.285623
	16	1.25e-05	932.492	0.150599

## Sheet: Fig.3h
Fig. 3h			Relative percentage of the number of abnormal localization cells of BUBR1 (%)
	H1299		Vector			progerin			progerin+UPCP
	Abnormal location(%)		7	11	14	38	37	32	25	18	27
	P value					0.0008 (vs Vector)			0.0204(vs Vector)
						0.0202 (progerin+UPCP vs progerin)
											Two-tailed
											Unpaired t test
