# Supplementary material for: Unique progerin C-terminal peptide ameliorates Hutchinson–Gilford progeria syndrome phenotype by rescuing BUBR1
Source: Nat Aging. 2023 Feb 2;3(2):185–201. doi: 10.1038/s43587-023-00361-w (PMC10154249; doi:10.1038/s43587-023-00361-w)
Supplement: Source Data Fig. 4 — Statistical Source Data. [file 43587_2023_361_MOESM7_ESM.xlsx]

## Sheet: Fig.4a
Fig. 4a		Relative (to β-actin) mRNA level (2-ΔΔCt)
	Gene name	HGADFN003-Mock			HGADFN003-UPCP			P value
	BUBR1	1	1	1	5.56897	6.32701	4.94677	0.0003
	HMGA1	1	1	1	0.905829	1.8337	0.393364	0.9214
	KDM1A	1	1	1	0.926242	0.964362	1.23951	0.683
	ZNF143	1	1	1	0.360711	1.77432	0.881933	0.9897
	FOXM1	1	1	1	1.5201	2.13929	0.864126	0.2399
								Two-tailed
								Unpaired t test
										Two-tailed
										Unpaired t test

## Sheet: Fig.4b
Fig. 4b		Relative luciferase activity of BUBR1 promoter (UPCP/Mock)
	HEK293T	Mock			UPCP			P value
	BUBR1-promoter	1	1	1	0.945845	1.36047	0.888947	0.684
								Two-tailed
								Unpaired t test

## Sheet: Fig.4c
Fig. 4c	IMR90	Relative (to β-actin) mRNA level (2-ΔΔCt)
	hours	Vector+ActD			Flag-progerin+ActD			P value
	0h	1	1	1	1	1	1	>0.9999
	2h	0.998636	1.12862	0.911384	0.798812	0.40372	0.810847	0.0117
	4h	0.931525	0.906144	0.759902	0.642571	0.314504	0.606812	0.0109
	6h	0.78228	0.701675	0.736271	0.529872	0.319981	0.442611	0.0249
	8h	0.562012	0.638385	0.505385	0.333065	0.153166	0.437437	0.0735
								two way ANOVA
								Sidak's multiple comparisons test

## Sheet: Fig.4d
Fig. 4d	HGADFN003	Relative (to β-actin) mRNA level (2-ΔΔCt)
	Gene name	Mock-ActD			UPCP-ActD			P value
	BUBR1	1	1	1	4.41038	5.01249	5.56897	0.0003
								Two-tailed
								Unpaired t test

## Sheet: Fig.4e
Fig. 4e	Mass spectrometry assays of the interacting proteins of progerin
	Protein name	Peptide sequence	Coverage
	HSP70	AQIHDLVLVGGSTR	0.1186
		DNNLLGR
		ITITNDK
		LLQDFFNGR
		NALESYAFNMK
		VEIIANDQGNR
		FEELCSDLFR
		LIGDAAK
	PTBP1	KHQNVQLPRE	0.1092
		IITFTK
		LSLDGQNIYNACCTLR
		IAIPGLAGAGNSVLLVSNLNPER
		IDFSK
		IDFSK
	EF1γ	ALIAAQYSGAQVR	0.1419
		LDPGSEETQTLVR
		QVLEPSFR
		STFVLDEFKR
		TPEFLR
		WFLTCINQPQFR
	LaminB2	LLEGEEER	0.0435
		LSPSPSSR
		GLESDVAELR
		KLLEGEEER
	CDK1	SPEVLLGSAR	0.0337

## Sheet: Fig.4g
Fig. 4g		Relative (to β-actin) mRNA level (2-ΔΔCt)
	Gene name	shCtrl			shPTBP1#1			shPTBP1#2
	PTBP1	1	1	1	0.640424	0.745536	0.761741	0.60067	0.62461	0.600973
	P value				0.0017 (shPTBP1#1 vs shCtrl)			＜0.0001(shPTBP1#2 vs shCtrl)
	BUBR1	1	1	1	0.494669	0.509293	0.565624	0.356159	0.399512	0.362187
	P value				＜0.0001(shPTBP1#1 vs shCtrl)			＜0.0001(shPTBP1#2 vs shCtrl)

## Sheet: Fig.4h
Fig. 4h		Relative (to β-actin) mRNA level (2-ΔΔCt)
	Gene name	shCtrl			shPTBP1#1			P value
	BUBR1	1	1	1	0.5135	0.674536	0.582263	0.0009 (shPTBP1#1 vs shCtrl)	0.0008 (shCtrl+Act D vs shCtrl)
	Gene name	shCtrl+Act D			shPTBP1#1+Act D			P value
	BUBR1	0.67935	0.737344	0.615	0.1788	0.232578	0.156633	0.0003 (shPTBP1#1+Act D vs shCtrl+Act D)	0.0015 (shPTBP1#1+Act D vs shPTBP1#1)
									Two-tailed
									Unpaired t test

## Sheet: Fig.4i
Fig. 4i		PTBP1 enrichment on BUBR1-3'UTR
		IgG (2-ΔΔCt)			PTBP1 (2-ΔΔCt)			P value
	BUBR1 3'UTR	1	1	1	21.8107	40.6928	24.8579	0.0086
								Two-tailed
								Unpaired t test

## Sheet: Fig.4k
Fig. 4k		Relative luciferase activity of BUBR1 3'UTR (PTBP1/Vector)
	luc	Vector			PTBP1			P value
	BUBR1 3'UTR	1	1	1	3.3	4	3	0.0012
								Two-tailed
								Unpaired t test

## Sheet: Fig.4l
Fig. 4l		Dose Response Curve
		Dose	Response	Err-Values
	1	6.86646e-10	919.333	0.420573
	2	1.37329e-09	919.158	0.46814
	3	2.74658e-09	919.038	0.242938
	4	5.49316e-09	918.787	0.120596
	5	1.09863e-08	918.746	0.170403
	6	2.19727e-08	918.898	0.425445
	7	4.39453e-08	918.749	0.556308
	8	8.78906e-08	918.54	0.322491
	9	1.75781e-07	919.37	0.140462
	10	3.51563e-07	919.901	0.0904303
	11	7.03125e-07	920.338	0.21429
	12	1.40625e-06	921.756	0.643872
	13	2.8125e-06	923.469	0.290637
	14	5.625e-06	926.063	0.11619
	15	1.125e-05	928.882	0.242742
	16	2.25e-05	930.614	0.492149

[truncated: 1 more sheets: Fig.4n]
