# Supplementary material for: Unique progerin C-terminal peptide ameliorates Hutchinson–Gilford progeria syndrome phenotype by rescuing BUBR1
Source: Nat Aging. 2023 Feb 2;3(2):185–201. doi: 10.1038/s43587-023-00361-w (PMC10154249; doi:10.1038/s43587-023-00361-w)
Supplement: Source Data Fig. 5 — Statistical Source Data. [file 43587_2023_361_MOESM8_ESM.xlsx]

## Sheet: Fig.5a
Fig. 5a		Relative percentage of SA-β-gal positive cells (%)
	HGADFN003	Mock			UPCP			P value
	(%)	32	39	31	15	10	19	0.0059
								Two-tailed
								Unpaired t test

## Sheet: Fig.5b
Fig. 5b		Relative percentage of Ki67 positive cells (%)
	HGADFN003	Mock			UPCP			P value
	(%)	32	39	45	54	62	68	0.0148
								Two-tailed
								Unpaired t test

## Sheet: Fig.5g
Fig. 5g	HGADFN003	Relative percentage of SA-β-gal positive cells (%)			P value
	Mock	48	52	55	0.0005 (UPCP vs Mock)
	UPCP	25	28	29	0.0068(UPCP+shBUBR1#3 vsMock)
	UPCP+shBUBR1#3	38	35	41	0.0058 (UPCP+shBUBR1#3 vs UPCP)
					Two-tailed
					Unpaired t test

## Sheet: Fig.5i
Fig. 5i	HGADFN003	Relative percentage of Ki67 positive cells (%)			P value
	Mock	35	41	37	0.0029 (UPCP vs Mock)
	UPCP	65	58	71	0.0314(UPCP+shBUBR1#3 vsMock)
	UPCP+shBUBR1#3	52	49	43	0.0222(UPCP+shBUBR1#3 vs UPCP)
					Two-tailed
					Unpaired t test

## Sheet: Fig.5j
Fig. 5j	HGADFN003	Relative percentage of aneuploid cells (%)			P value
	Mock	28	36	31	0.005 (UPCP vs Mock)
	UPCP	19	16	18	0.0641(UPCP+shBUBR1#3 vsMock)
	UPCP+shBUBR1#3	25	27	24	0.0036(UPCP+shBUBR1#3 vs UPCP)
					Two-tailed
					Unpaired t test

## Sheet: Fig.5l
Fig. 5l	IMR90	Relative percentage of Ki67 positive cells (%)			P value
	Mock	76	85	79	0.8033
	UPCP	73	84	87
					Two-tailed
					Unpaired t test

## Sheet: Fig.5n
Fig. 5n	IMR90	CCK 8 assay of cell viability (450nm OD)							CCK 8 assay of cell viability (450nm OD)				CCK 8 assay of cell viability (450nm OD)			IMR90	P value
	hours	UPCP-0μM			UPCP-10μM			P value	UPCP-20μM			P value	UPCP-30μM			hours	0μM vs. 10μM	0μM vs. 20μM	0μM vs. 30μM	10μM vs. 20μM	10μM vs. 30μM	20μM vs. 30μM
	0h	0.565633	0.480533	0.394867	0.576533	0.494	0.3852	0.9999	0.6158	0.490133	0.392133	>0.9999	0.603933	0.470733	0.391	0h	>0.9999	0.9998	>0.9999	0.9999	>0.9999	>0.9999
	24h	0.999267	0.810833	0.568967	0.939733	0.767933	0.517033	0.5346	0.8959	0.742467	0.500033	0.9948	0.8953	0.719333	0.491433	24h	0.9952	0.9825	0.9749	0.9992	0.9978	>0.9999
	48h	1.2049	1.178	0.619	1.1488	1.23967	0.639	0.9987	1.15873	1.22867	0.811	0.9976	1.14017	1.263	0.632	48h	>0.9999	0.9903	>0.9999	0.9936	>0.9999	0.9944
	72h	1.90773	1.47697	1.014	1.84203	1.5332	1.15167	0.6843	1.99077	1.5782	1.17533	0.9797	1.7676	1.5291	1.28067	72h	0.9973	0.9512	0.9927	0.987	0.9998	0.994
																						Two ANOVA

## Sheet: Fig.5o
																						Tukey's multiple comparisons test
Fig. 5o	IMR90-48h	Cell survival rate analysis(UPCP-OD/Mock-OD)			P value
	UPCP-0μM	1	1	1
	UPCP-10μM	0.998262	1.05235	1.03231	0.1549
	UPCP-20μM	1.03215	1.04301	1.31018	0.2306
	UPCP-30μM	0.971636	1.07216	1.021	0.4981
					Two-tailed
					Unpaired t test
