# Supplementary material for: Unique progerin C-terminal peptide ameliorates Hutchinson–Gilford progeria syndrome phenotype by rescuing BUBR1
Source: Nat Aging. 2023 Feb 2;3(2):185–201. doi: 10.1038/s43587-023-00361-w (PMC10154249; doi:10.1038/s43587-023-00361-w)
Supplement: Source Data Fig. 6 — Statistical Source Data. [file 43587_2023_361_MOESM9_ESM.xlsx]

## Sheet: Fig.6b
Fig. 6b	Weeks after treatment (w)	body weight body weight of WT female mice (g)
	0	6	6	8	7	6	6
	1	11	13	12	9	11	10
	2	18	23	20	18	19	20
	3	24	26	24	24	23	22
	4	26	27	28	27	25	26
	5	26	30	30	31	26	29
	6	27	31	28	30	28	33
	7	28	33	29	33	29	29
	8	28	33	30	32	28	33
	9	29	35	32	33	30	35
	10	29	35	33	33	33	35
	11	29	35	32	32	33	35
	12	30	35	33	33	30	35
	13	30	36	34	33	34	37
	14	30	37	34	32	33	35
	15	29	37	35	34	34	40
	16	31	36	35	33	33	39
	17	32	37	36	35	34	40
	18	31	36	35	34	35	41
	19	32	37	36	35	35	40
		body weight of LmnaG609G/G609G female mice (g)
	0	7	8	7	7	8	8	13	6	7
	1	13	12	9	10	10	11	16	13	10
	2	19	20	19	13	14	13	22	22	15
	3	22	25	22	23	22	22	26	25	23
	4	24	26	26	23	25	23	28	24	23
	5	24	27	26	24	22	22	27	24	22
	6	23	26	26	24	24	22	27	25	22
	7	24	26	25	22	21	22	25	23	22
	8	23	24	24	22	20	20	23	23	20
	9	22	23	23	21	20	20	22	19	18
	10	20	22	22	21	20	21	21	18	18
	11	19	21	21					18	17
	12	17	19	19					17	17
	13	16	18	17					17	17
		body weight of LmnaG609G/G609G female mice +UPCP(g)
	0	7	8	7	7	7	8	8	8	9
	1	13	14	16	10	11	11	12	12	21
	2	19	21	20	18	11	20	12	17	24
	3	22	25	21	21	19	23	23	21	25
	4	24	26	21	23	26	26	22	22	26
	5	24	24	21	23	26	27	24	23	26
	6	23	25	20	23	25	26	21	23	25
	7	24	25	20	24	24	25	21	22	24
	8	23	24	21	24	24	24	21	21	23
	9	22	24	20	22	22	22	20	22	24
	10	20	22	20	22	23	21	19	21	22
	11	19	22	18	22	23	22	19	19	22
	12	19	21	18	22	25	20	18	19	21
	13	19	22	18	20	19	20	18	18	20
	14	19	22	17	19	20	20		18	18
	15	18	20				19		18	18
	16	17	19						17	18
	17		17

## Sheet: Fig.6c
Fig. 6c	Weeks(w)	Body weight of LmnaG609G/G609G female mice(g)									P value
	4w-Mock	24	26	26	23	25	23	28	24	23	0.4684(4w-UPCP vs Mock)
	12w-Mock	17	19	19					17	17	0.0367 (12w-UPCP vs Mock)
	4w-UPCP	24	26	21	23	26	26	22	22	26
	12w-UPCP	19	21	18	22	25	20	18	19	21
											Two-tailed
											Unpaired t test

## Sheet: Fig.6e
Fig. 6e	Weeks after treatment (w)	body weight of WT male mice (g)
	0	7	8	7	6	8	7	6	8	6	7	7
	1	11	12	16	9	12	12	11	15	11	11	13
	2	21	20	23	20	23	27	22	24	22	15	20
	3	31	33	30	29	29	39	29	30	29	21	25
	4	35	37	31	32	35	44	37	35	34	27	33
	5	38	38	42	38	39	46	38	38	36	36	35
	6	40	43	43	40	42	48	39	38	38	39	35
	7	42	45	44	38	45	51	40	38	41	38	39
	8	44	46	47	43	45	48	43	42	42	41	41
	9	45	48	46	43	45	53	44	43	45	44	42
	10	45	49	48	46	48	58	43	43	45	47	42
	11	46	52	47	46	51	59	43	42	48	48	43
	12	46	52	47	45	53	58	46	43	48	50	45
	13	48	55	50	45	50	59	47	46	49	52	46
	14	50	57	50	46	55	58	48	45	51	52	45
	15	52	58	51	50	60	59	50	47	54	53	47
	16	53	57	54	55	60	60	48	52	53	54	48
	17	55	58	56	52	60	61	49	54	55	53	47
	18	54	60	55	53	61	61	50	55	56	55	48
	19	55	60	56	55	62	60	52	55	53	57	48
		body weight of LmnaG609G/G609G male mice (g)
	0	7	9	9	7	8	8	7	7
	1	16	10	12	15	14	10	13	13
	2	21	17	18	18	21	20	16	22
	3	21	25	27	20	22	26	22	25
	4	26	30	31	24	27	25	24	26
	5	28	31	30	23	27	31	29	26
	6	27	33	34	23	30	31	33	26
	7	26	33	30	25	29	28	32	24
	8	25	34	27	24	28	32	30	21
	9	24	32	30	22	27	31	28	19
	10	23	31	27	21	26	29	28	18
	11	20	28	25	22	26	28	27	18
	12		24		19	25	25	25
	13				18	25	27
	14				18	24	24
	15					21
	16					19
		body weight of LmnaG609G/G609G male mice+UPCP (g)
	0	8	8	9	8	8	8
	1	17	13	13	13	17	13
	2	25	22	23	19	25	19
	3	30	26	27	29	30	25
	4	31	29	31	31	31	30
	5	33	30	31	32	33	35
	6	32	31	32	32	32	38
	7	32	30	32	33	32	37
	8	33	27	33	33	33	35
	9	31	29	33	31	31	35
	10	30	28	31	29	30	35
	11	30	26	28	28	30	34
	12	30	25	28	27	30	33
	13	30	25	26	26	30	32
	14	28	24	26	25	28	28
	15	25	24			25	28
	16	25				25
	17	24				24
	18					23

## Sheet: Fig.6f
Fig. 6f	Weeks(w)	Body weight of LmnaG609G/G609G male mice(g)								P value
	4w-Mock	26	30	31	24	27	25	24	26	0.0047(4w-UPCP vs Mock)
	12w-Mock		24		19	25	25	25		0.0317(12w-UPCP vs Mock)
	4w-UPCP	31	29	31	31	31	30
	12w-UPCP	30	25	28	27	30	33
										Two-tailed
										Unpaired t test

## Sheet: Fig.6g
Fig. 6g	Group	Distance (cm): female mice						P value
	WT-Mock	6512.4	6300.4	7019.8	8430.31	5731.79	7177.23	<0.0001 (LmnaG609G/G609G-Mock vs WT)
	LmnaG609G/G609G-Mock	2656.9	3271.46	2509.22	2091.13	2033.6	2711.54	<0.0001 (LmnaG609G/G609G-UPCP vs WT)
	LmnaG609G/G609G-UPCP	3465.62	4842.39	4480.91	4399.08	3236.68	4440.93	0.0005 (LmnaG609G/G609G-UPCP vs LmnaG609G/G609G-Mock)
								Two-tailed
								Unpaired t test

## Sheet: Fig.6h
Fig. 6h	Group	Distance (cm): male mice						P value
	WT-Mock	6513.67	6955.51	6798.36	7582.18	7682.64	8114.25	<0.0001 (LmnaG609G/G609G-Mock vs WT)
	LmnaG609G/G609G-Mock	2597.93	3349.83	2849.87	2200.61	4076.28	2809.37	<0.0001 (LmnaG609G/G609G-UPCP vs WT)
	LmnaG609G/G609G-UPCP	5127.23	4324.53	5298.93	5261.99	4436.52	3525.05	0.0029(LmnaG609G/G609G-UPCP vs LmnaG609G/G609G-Mock)
								Two-tailed
								Unpaired t test

## Sheet: Fig.6i
Fig. 6i	Lifespan of mice(days)	WT	LmnaG609G/G609G+Mock	LmnaG609G/G609G+UPCP
	91	0	1
	93	0	1
	95	0	1
	95	0	1
	95	0	1
	96	0	1
	97	0	1
	97	0	1
	100	0	1
	101	0	1
	101	0	1
	102	0	1
	103	0		1
	104	0		1
	106	0		1
	106	0	1
	107	0	1
	107	0	1
	108	0	1
	110	0		1
	110	0		1
	111	0		1
	116	0		1
	117	0		1
	118	0		1
	120	0	1
	126	0		1
	128	0		1
	129	0		1
	130	0		1
	135	0		1
	136	0		1
	P value	<0.0001(LmnaG609G/G609G-UPCP vs LmnaG609G/G609G-Mock)
				Comparison of Survival Curves
				Log-rank (Mantel-Cox) test
