# Supplementary material for: Unique progerin C-terminal peptide ameliorates Hutchinson–Gilford progeria syndrome phenotype by rescuing BUBR1
Source: Nat Aging. 2023 Feb 2;3(2):185–201. doi: 10.1038/s43587-023-00361-w (PMC10154249; doi:10.1038/s43587-023-00361-w)
Supplement: Source Data Fig. 7 — Statistical Source Data. [file 43587_2023_361_MOESM10_ESM.xlsx]

## Sheet: Fig.7b
Fig. 7b		IHC score					IHC score
	skin	WT	LmnaG609G/G609G	LmnaG609G/G609G+UPCP	P value	lung	WT	LmnaG609G/G609G	LmnaG609G/G609G+UPCP	P value
	1	10.4	5.6	10.4	<0.0001(LmnaG609G/G609G vs WT)	1	7.8	0.6	1	<0.0001(LmnaG609G/G609G vs WT)
	2	11.2	4	8		2	10.8	0	2
	3	12	8	5.6	0.0895 (LmnaG609G/G609G-UPCP vs WT)	3	7.2	1	2.4	<0.0001(LmnaG609G/G609G-UPCP vs WT)
	4	10.4	6.4	7.2		4	9	0.4	1.2
	5	12	4.8	12	0.0185(LmnaG609G/G609G vs LmnaG609G/G609G-UPCP)	5	11.2	0	1.4	0.0051(LmnaG609G/G609G vs LmnaG609G/G609G-UPCP)
	6	11.2	5.76	12		6	9	1	1.2
	aorta	WT	LmnaG609G/G609G	LmnaG609G/G609G+UPCP	P value	spleen	WT	LmnaG609G/G609G	LmnaG609G/G609G+UPCP	P value
	1	12	7.4	7	0.0013(LmnaG609G/G609G vs WT)	1	6	2.4	7.6	0.0005(LmnaG609G/G609G vs WT)
	2	8	4.6	8.4		2	9	4	6.8
	3	12	3.6	12	0.0180 (LmnaG609G/G609G-UPCP vs WT)	3	4	0	6	0.7948 (LmnaG609G/G609G-UPCP vs WT)
	4	12	6	8.6		4	7.4	1	7.8
	5	8	7.6	8	0.0253(LmnaG609G/G609G vs LmnaG609G/G609G-UPCP)	5	6	1	7.6	<0.0001(LmnaG609G/G609G vs LmnaG609G/G609G-UPCP)
	6	9.6	4	6		6	12	2	7.2
										Two-tailed
										Unpaired t test

## Sheet: Fig.7d
Fig. 7d	Group	subcutaneous fat layers (mm)			Mean (mm)	P value
	WT	0.253	0.293	0.273	0.273	<0.0001(LmnaG609G/G609G vs WT)
		0.277	0.233	0.24	0.25
		0.255	0.236	0.29	0.260333
	LmnaG609G/G609G	0.094	0.107	0.081	0.094	0.0212 (LmnaG609G/G609G-UPCP vs WT)
		0.069	0.088	0.071	0.076
		0.075	0.063	0.072	0.07
	LmnaG609G/G609G+UPCP	0.2	0.243	0.215	0.219333	0.0156(LmnaG609G/G609G vs LmnaG609G/G609G-UPCP)
		0.146	0.185	0.147	0.159333
		0.174	0.153	0.113	0.146667
						Two-tailed
						Unpaired t test

## Sheet: Fig.7f
Fig. 7f	Group	aortic adventitia (μm)			mean(μm)	P value
	WT	4.85437	7.06807	6.47654	6.13299	0.0019(LmnaG609G/G609G vs WT)
		8.60196	6.53089	5.53483	6.88923
		5.86556	4.85437	6.32932	5.68308
	Mock	11.7883	10.9076	10.1506	10.9488	0.0080 (LmnaG609G/G609G-UPCP vs WT)
		14.1547	14.7475	11.3461	13.4161
		13.0892	14.1463	12.2826	13.1727
	UPCP	9.45211	8.47833	9.48803	9.13949	0.0482(LmnaG609G/G609G vs LmnaG609G/G609G-UPCP)
		9.39194	8.62418	9.14732	9.05448
		10.5409	9.15971	13.1073	10.936
						Two-tailed
						Unpaired t test

## Sheet: Fig.7h
Fig. 7h	Group	fibrosis area	total area	fibrosis area/ total area	%	P value
	WT	0.002	2.452	0.000815661	0.0815661	0.0093(LmnaG609G/G609G vs WT)
		0.002	2.161	0.000925497	0.0925497
		0.004	2.26	0.00176991	0.176991
	Mock	0.029	2.073	0.0139894	1.39894	0.3344 (LmnaG609G/G609G-UPCP vs WT)
		0.032	2.386	0.0134116	1.34116
		0.017	2.367	0.00718209	0.718209
	UPCP	0.007	1.938	0.00361197	0.361197	0.0151(LmnaG609G/G609G vs LmnaG609G/G609G-UPCP)
		0.002	1.976	0.00101215	0.101215
		0.004	2.43	0.00164609	0.164609
						Two-tailed
						Unpaired t test

## Sheet: Fig.7j
Fig. 7j	Group	fibrosis area	total area	fibrosis area/ total area	%	P value
	WT	0.69	353.609	0.00195131	0.195131	0.0040(LmnaG609G/G609G vs WT)
		0.376	217.035	0.00173244	0.173244
		0.757	262.574	0.002883	0.2883
	Mock	9.06	284.608	0.0318333	3.18333	0.0575(LmnaG609G/G609G-UPCP vs WT)
		5.163	219.687	0.0235016	2.35016
		5.932	313.106	0.0189457	1.89457
	UPCP	1.325	340.18	0.003895	0.3895	0.0061(LmnaG609G/G609G vs LmnaG609G/G609G-UPCP)
		1.196	353.151	0.00338665	0.338665
		2.133	365.081	0.00584254	0.584254
						Two-tailed
						Unpaired t test
