# Supplementary material for: Unique progerin C-terminal peptide ameliorates Hutchinson–Gilford progeria syndrome phenotype by rescuing BUBR1
Source: Nat Aging. 2023 Feb 2;3(2):185–201. doi: 10.1038/s43587-023-00361-w (PMC10154249; doi:10.1038/s43587-023-00361-w)
Supplement: Source Data Extended Data Fig. 1 — Statistical Source Data. [file 43587_2023_361_MOESM11_ESM.xlsx]

## Sheet: ED_Fig.1b
Extended Data Fig. 1b		Relative percentage of SA-β-gal positive cells (%)						P value
	IMR90	Vector			progerin
	(%)	1	2	2	42	40	39	＜0.0001
								Two-tailed
								Unpaired t test

## Sheet: ED_Fig.1d
Extended Data Fig. 1d		Relative percentage of Ki67 positive cells (%)						P value
	IMR90	Vector			Flag-progerin
	(%)	78	65	80	32	28	20	0.0013
								Two-tailed
								Unpaired t test

## Sheet: ED_Fig.1f
Extended Data Fig. 1f		Relative percentage of binucleated cells (%)						P value
		Vector			progerin
	binucleated cells (%)	1	2	1	7	9	11	0.0031
								Two-tailed
								Unpaired t test

## Sheet: ED_Fig.1h
Extended Data Fig. 1h		Relative percentage of binucleated cells (%)						P value
		CRL-1474			HGADFN003
	binucleated cells (%)	0.833333	0.869565	0.757575	3.63636	2.7027	2.72727	0.002
								Two-tailed
								Unpaired t test

## Sheet: ED_Fig.1j
Extended Data Fig. 1j		Relative percentage of aneuploid cells (%)						P value
		Vector			progeirn
	aneuploid cells (%)	6	7	8	45	41	51	0.0002
								Two-tailed
								Unpaired t test

## Sheet: ED_Fig.1l
Extended Data Fig. 1l		Relative percentage of aneuploid cells (%)						P value
		CRL-1474			HGADFN003
	aneuploid cells (%)	5	6	8	28	31	40	0.002
								Two-tailed
								Unpaired t test

## Sheet: ED_Fig.1n
Extended Data Fig. 1n		Relative percentage of chromosome laggings cells (%)						P value
		Vector			Flag-progerin
	Chromosome lagging cells (%)	8	10	13	35	39	41	0.0003
								Two-tailed
								Unpaired t test

## Sheet: ED_Fig.1p
Extended Data Fig. 1p		Relative percentage of abnormal spindles cells						P value
		Vector			Flag-progerin
	Abnormal spindles cells (%)	7	9	11	32	37	28	0.0012
								Two-tailed
								Unpaired t test
