# Supplementary material for: Unique progerin C-terminal peptide ameliorates Hutchinson–Gilford progeria syndrome phenotype by rescuing BUBR1
Source: Nat Aging. 2023 Feb 2;3(2):185–201. doi: 10.1038/s43587-023-00361-w (PMC10154249; doi:10.1038/s43587-023-00361-w)
Supplement: Source Data Extended Data Fig. 2 — Statistical Source Data. [file 43587_2023_361_MOESM12_ESM.xlsx]

## Sheet: ED_Fig.2b
Extended Data Fig. 2b	Immunofluorescence signal intensity across the dotted lines
		CRL-1474		GM00038		HGMDFN090		HGFDFN168		HGADFN003
	Distance(μm)	DAPI	BUBR1	DAPI	BUBR1	DAPI	BUBR1	DAPI	BUBR1	DAPI	BUBR1
	0	75	24	108	53	134	42	98.625	31.125	63	29
	0.1	66.0093	19.0781	104.093	49.8434	128.868	35.8967	94.4712	32.4142	65.9688	30.69
	0.2	58.5481	15.9412	91.9978	46.3524	129.867	34.1095	84.4216	24.5294	75.9416	47.3248
	0.3	55.2159	16.3748	78.568	42.2077	131.481	32.3893	111.844	34.3474	73.1714	40.7412
	0.4	55.0605	18.028	68.4039	39.7115	105.949	19.5506	146.765	45.4412	70.6928	38.6688
	0.5	56.8265	20.0321	65.5295	41.2907	98.647	25.8769	163.325	45.8278	65.28	36.52
	0.6	61.2205	22.9064	66.5562	44.2115	87.6962	34.8213	167.059	46.5294	52.672	26.964
	0.7	79.3532	12.7541	61.6263	40.3882	77.8683	40.7163	149.892	44.6808	45.77	24.3618
	0.8	85.1075	23.4627	61.0355	40.7633	83.2067	53.8812	115.152	50.8554	44.8464	26.0448
	0.9	90.6398	42.8677	70.975	52.302	79.8076	56.0396	116.89	58.204	44.1412	25.6998
	1	74.1869	39.6658	67.2001	57.6871	78.753	60.4034	97.5098	40.8627	43.02	25.88
	1.1	53.6259	29.8409	106.532	67.1474	76.3437	62.1881	122.409	34.4828	52.3734	22.7666
	1.2	40.6769	35.3438	113	78.861	66.132	73.5148	154.412	43.0147	52.6864	29.992
	1.3	25.1167	46.2476	109.297	102.078	54.0433	86.8985	125.978	32.8248	47.8156	34.5112
	1.4	16.942	60.2542	108.845	149.524	49.579	118.67	89.5882	27.8431	43.5904	29.4304
	1.5	22.9733	94.3181	103.856	201.986	47.6162	168.379	95.2408	36.2996	41.415	21.895
	1.6	24.5115	103.766	87.361	231.331	44.5596	210.356	127.098	38.2034	42.2928	19.5904
	1.7	22.9671	120.1	73.1286	245.721	43.4455	235.375	171.844	39.7917	40.67	24.623
	1.8	24.4299	161.085	63.4937	252.981	41.7807	235.054	225.971	54.2647	33.7	34.8968
	1.9	25.3158	209.323	47.0328	242.702	43.9802	219.257	193.873	41.9056	25.35	46.5602
	2	22.6865	243.499	40.4379	246.333	40.2916	192.444	155.417	41.8897	36.56	38.92
	2.1	17.3454	253.367	46.6912	247.237	37.2871	186.782	110.914	41.2059	37.9764	32.184
	2.2	13.1869	254.57	50.9057	246.097	41.6986	200.604	68.1961	42.7843	55.056	55.7704
	2.3	16.934	255	50.276	247.317	44.8803	209.536	67.174	67.2279	84.8882	80.7708
	2.4	20.4125	254.928	45.9823	251.704	42.0396	205.521	85.1765	92.8382	109.08	105.886
	2.5	19.019	254.627	37.3852	254.5	41.3977	194.714	72.5337	95.5337	109.25	142
	2.6	16.3368	252.738	30	254.5	39.0991	177.822	61.4412	124.196	94.8144	169.467
	2.7	16.3542	252.501	29.7802	251.856	36.2912	162.997	46.2555	167.772	60.473	219.602
	2.8	17.8465	253.895	26.7308	243.2	35.9442	164.566	41.1201	209.752	48.288	250.531
	2.9	15.6261	252.551	16.9017	240.97	34.1485	170.574	38.2623	231.756	26.4286	244.292
	3	13.2626	252.946	20.0584	239.924	32.5941	168.999	45.7647	251.177	23.88	244.66
	3.1	14.0577	253.844	22.4381	237.325	31.5145	163.891	49.8848	249.83	28.94	248.337
	3.2	16.2056	252.878	22.5385	231.101	30.4446	154.296	49.5294	247.51	34.2	253.003
	3.3	18	253.312	21.621	224.721	31.3465	148.147	46.807	248.642	33.3998	254.573
	3.4	19.4579	251.76	21.4356	223.757	32.2556	149.695	44.8333	254	25.4784	252.633
	3.5	23.2475	252.757	20.5672	228.458	32.0527	156.94	30.9124	251.89	20.675	250.85
	3.6	24.4779	251.486	17.6405	236.142	31.6222	160.366	19.9559	246.552	22.08	250.093
	3.7	23.1873	247.748	12.6635	240.737	32.8989	159.871	28.6293	250.488	25.597	250.641
	3.8	25.1344	247.641	10.3846	213.3	30.2714	150.817	31.0196	248.059	18.2624	251.41
	3.9	26.3754	247.779	10.4844	223.25	31.1501	140.208	29.7518	247.675	19.0152	251.24
	4	22.5597	241.803	10.9349	236.32	30.166	132.305	28.8186	252.637	18.04	252.68
	4.1	22.0958	238.463	11.7649	243.751	29.9672	132.234	30.9406	254.612	17.7914	252.931
	4.2	21.0784	235.282	10.699	240.887	30.1834	139.971	38.2941	254.265	17.62	250.582
	4.3	21.5514	233.393	12.4166	239.785	25.7076	147.96	41.8725	250.802	16.7894	245.33
	4.4	22.7757	235.72	15.574	244.299	25.8601	156.135	40.0319	241.294	16.16	240.032
	4.5	21.1522	238.891	18.4417	247.276	39.6616	165.398	29.7261	228.96	17.07	240.84
	4.6	17.4393	239.149	16.0536	240.186	37.558	167.539	20.1765	221.412	19.2	244.091
	4.7	13.9183	239.681	20.2254	244.794	33.3366	172.198	20.144	217.601	19.7254	243.306
	4.8	13.7383	242.349	21.0473	247.568	31.758	168.56	21.8382	218.368	19.2448	241.92
	4.9	14.2212	228.187	21.5627	250.36	29.7622	162.852	19.4197	231.559	17.85	240.649
	5	14.2894	214.841	22.9253	249.268	32.6864	169.5	19	247.843	18	241
	5.1	13.7997	214.232	24.5195	245.923	34.3104	184.883	10.75	245.094	19	242.279
	5.2	12.4666	224.221	25.5	242	39.1784	192.858	14.4191	250.603	18.72	244.4
	5.3	13.6084	237.872	26.1242	240.163	38.6537	159.218	17.413	250.529	18.4692	245.398
	5.4	16.2916	245.217	24.534	238.037	29.8347	149.551	17.1177	247.412	22.0208	250.12
	5.5	18.8692	244.286	19.5919	232.928	26.1888	142.732	18.8591	244.513	24.46	238.195
	5.6	18.669	224.227	15.3373	223.302	26	140.27	23.3995	246.338	26.1248	189.894
	5.7	20.8522	235.925	24.2554	234.002	26.8713	144.589	25.2482	244.695	31.2082	182.315
	5.8	21.059	244.661	26.0392	240.039	31.2574	154.554	25	239.451	23.2	184.544
	5.9	19.972	232.132	27.5328	247.311	34.7421	167.358	24.25	236.673	17.0742	190.19
	6	22.5864	200.147	29.1494	251.925	36.3856	174.102	25.4485	240.846	14.88	201.28
	6.1	27.139	167.026	27.7852	251.965	38.1179	163.722	21.6918	241.849	14.9748	213.238
	6.2	32.347	146.734	23.5255	251.726	39.2597	153.198	12.8628	255	15.9664	222.104
	6.3	34.7778	137.499	20.2264	247.446	42.3035	153.362	14.1195	249.559	18.2072	216.826
	6.4	32.362	137.388	19.5799	250.651	46.8554	163.996	14.8799	241.5	21.7072	206.91
	6.5	25.6377	145.416	21.3281	246.391	49.1426	172.003	16.28	237.696	18.72	246.285
	6.6	19.3597	151.706	18.3713	238.973	52.7294	173.32	17	234.265	21.1616	253.579
	6.7	16.3313	161.807	18.6874	240.47	52.9505	171.722	16.807	227.428	21.5202	253.024
	6.8	18.9708	180.321	20.2456	247.003	54.5281	177.999	16.5417	216.125	21.0832	252.014
	6.9	19.6971	186.783	22.9168	250.997	49.5307	178.896	18.8787	207.954	20.9034	252.38
	7	17.7788	177.794	24.7245	246.096	44.6436	183.845	25	211.529	22.18	253.22
	7.1	17.3214	167.637	23.6906	235.533	47.5271	201.07	28.0674	234.178	23.1554	246.471
	7.2	15.9971	213.245	22.9882	228.538	48.7475	202.137	21.3677	249.721	28.6528	239.427
	7.3	13.7443	227.754	31.7285	234.814	53.0234	181.014	14.3811	245.623	32.7918	246.178
	7.4	16.7792	225.283	37.943	255	61.8201	147.3	19.6373	240.814	36.8864	178.461
	7.5	19.3357	231.921	38.3123	254.993	65.9951	111.486	39.2996	239.221	36.625	178
	7.6	20.1308	240.163	29.0118	252.337	64.1875	87.8542	45.9044	232.561	36.9712	142.885
	7.7	20.7868	244.14	22.7319	245.019	63.7972	65.6626	59.6544	234.934	45.1526	121.402
	7.8	16.8505	241.324	25.125	244.812	68.1817	45.1008	70	244.765	64.2672	102.667
	7.9	15.2617	241.079	31.4044	248.144	75.0074	41.9926	66.1232	251.777	78.2984	74.3354
	8	8.54092	241.672	34.3728	248.846	75.2242	33.8131	70.6961	253.694	71.2	67.44
	8.1	5.68189	243.7	31.6616	246.267	64.8812	23.4187	80.3842	251.256	48.2468	37.54
	8.2	17.0189	249.122	20.3465	241.022	52.701	16.0456	90.1471	246.284	33.8112	35.88
	8.3	24.6342	251.797	23.9973	252.762	48.194	17.3608	68.2843	229.16	20.9322	30.0596
	8.4	23.5271	250.831	28.6538	246.765	51.8594	25.2931	40.4779	196.89	20.4064	29.9536
	8.5	19.1391	249.55	37.3919	247.359	63.0406	31.6196	40.125	203.188	24.445	31.855
	8.6	20.2991	249.318	47.615	254.121	81.5739	32.504	37.7647	167.157	32.5072	30.8752
	8.7	26.0424	248.64	45.2341	253.365	93.933	23.1301	34.8327	91.7518	42.7258	25.9872
	8.8	33.0294	249.319	49.0769	253.988	103.143	24.9442	39.8039	82.2476	52.2528	22.4928
	8.9	37.9187	252.196	51.5145	249.842	93.4462	32.4885	53.7672	68.2874	58.5426	22.0348
	9	41.6168	247.926	47.4105	237.869	75.4005	37.6493	68.7941	46.4412	49.7	27.3
	9.1	39.7477	233.346	48.0312	200.859	66.9337	36.2221	90.2733	61.0735	35.807	35.624
	9.2	45.9168	220.198	63.142	149.263	70.2885	28.5983	99.9804	57.5123	31.7584	31.5792
	9.3	51.8598	198.424	67.5865	129.947	79.7023	17.0839	88.8915	29.2573	27.36	25.2406
	9.4	51.4861	160.276	73.7885	65.3802	94.1135	14.3111	91.451	33.7451	24.0968	18.492
	9.5	51.7156	123.42	85.0096	58.4937	97.3043	19.0635	108.878	43.7966	24.195	16.495
	9.6	45.2413	94.3634	101.68	41.2722	108.887	28.0241	146.963	48.9191	26.328	16.488
	9.7	26.8295	78.8213	114.26	37.4479	113.05	25.9508	146.543	47.7843	29.6146	16.7016
	9.8	26.3645	64.8627	118.508	25.5692	125.768	33.5002	122.657	40.7157	36.3328	17.7024
	9.9	34.0935	53.4796	129.926	15.7459	125.319	34.3411	85.9393	35.7335	51.93	24.7012
	10	38.5743	36.3005	156.871	20.4689	99.1274	19.8588	55.4853	30.5	65	30
	10.1	52.1253	31.1105	167.643	27.7023	94	23	34.7408	25.2316	10.1
	10.2	52.7596	16.092	161.009	25.6583			18	12	10.2
	10.3	57.5036	16.5558	157.805	37.0354
	10.4	61.3794	19.2928	149	51
	10.5	83.795	18.8342
	10.6	90.5656	30.1319
	10.7	84	23

## Sheet: ED_Fig.2i
Fig. 2i	IMR90	Relative (to β-actin) mRNA level (2-ΔΔCt)
	Gene name	shCtrl			shBUBR1#1			shBUBR1#3
	BUBR1	1	1	1	0.28271	0.329184	0.4962	0.3933	0.4488	0.2961
	P value				0.0006(shBUBR1#1 vs shCtrl)			0.0002(shBUBR1#2 vs shCtrl)
										Two-tailed
										Unpaired t test

## Sheet: ED_Fig.2k
Fig. 2k	IMR90	Relative percentage of Ki67 positive cells (%)
		shCtrl			shBUBR1#1			shBUBR1#3
	(%)	79	85	75	40	37	31	45	37	39
	P value				0.0004(shBUBR1#1 vs shCtrl)			0.0005(shBUBR1#2 vs shCtrl)
										Two-tailed
										Unpaired t test

## Sheet: ED_Fig.2m
Fig. 2m		Relative percentage of SA-β-gal positive cells (%)
		shCtrl			shBUBR1#1			shBUBR1#3
	(%)	1	2	4	56	61	56	43	51	38
	P value				<0.0001(shBUBR1#1 vs shCtrl)			0.0004(shBUBR1#2 vs shCtrl)
										Two-tailed
										Unpaired t test
