# Supplementary material for: Unique progerin C-terminal peptide ameliorates Hutchinson–Gilford progeria syndrome phenotype by rescuing BUBR1
Source: Nat Aging. 2023 Feb 2;3(2):185–201. doi: 10.1038/s43587-023-00361-w (PMC10154249; doi:10.1038/s43587-023-00361-w)
Supplement: Source Data Extended Data Fig. 3 — Statistical Source Data. [file 43587_2023_361_MOESM13_ESM.xlsx]

## Sheet: ED_Fig.3c
Extended Data Fig. 3c		Relative percentage of BUBR1 nuclear membrane location cells (%)
		CRL-1474			HGADFN003			P value
	(%)	3	5	7	75	60	89	0.0012
								Two-tailed
								Unpaired t test

## Sheet: ED_Fig.3f
Extended Data Fig. 3f		Relative percentage of BUBR1 nuclear membrane location cells (%)
	H1299	mVenus			mVenus-progerin			P value
	(%)	1	2	3	98	95	99	＜0.0001
								Two-tailed
								Unpaired t test
