# Supplementary material for: Unique progerin C-terminal peptide ameliorates Hutchinson–Gilford progeria syndrome phenotype by rescuing BUBR1
Source: Nat Aging. 2023 Feb 2;3(2):185–201. doi: 10.1038/s43587-023-00361-w (PMC10154249; doi:10.1038/s43587-023-00361-w)
Supplement: Source Data Extended Data Fig. 5 — Statistical Source Data. [file 43587_2023_361_MOESM14_ESM.xlsx]

## Sheet: ED_Fig.5f
Extended Data Fig. 5f		Relative percentage of PTBP1 nuclear membrane location cells (%)
	HGADFN003	Mock			UPCP			P value
	(%)	66	75	68	45	39	35	0.0017
								Two-tailed
								Unpaired t test
