# Supplementary material for: Unique progerin C-terminal peptide ameliorates Hutchinson–Gilford progeria syndrome phenotype by rescuing BUBR1
Source: Nat Aging. 2023 Feb 2;3(2):185–201. doi: 10.1038/s43587-023-00361-w (PMC10154249; doi:10.1038/s43587-023-00361-w)
Supplement: Source Data Extended Data Fig. 6 — Statistical Source Data. [file 43587_2023_361_MOESM15_ESM.xlsx]

## Sheet: ED_Fig.6d
Extended Data Fig. 6d		Relative percentage of SA-β-gal positive cells (%)
		HGADFN167-Mock			HGADFN167-UPCP			P value
	(%)	35	40	37	24	26	20	0.0036
								Two-tailed
								Unpaired t test

## Sheet: ED_Fig.6f
Extended Data Fig. 6f		Relative percentage of Ki67 positive cells (%)
		HGADFN167			HGADFN167-UPCP			P value
	(%)	25	32	28	53	45	56	0.004
								Two-tailed
								Unpaired t test

## Sheet: ED_Fig.6h
Extended Data Fig. 6h	HGADFN003	Relative percentage CyclinA2 positive cells (%)			P value
	0h	21.4286	29.4118	25
	2h	25	35.7143	33.3333	0.2024
	4h	42.8571	43.4783	31.8182	0.0335
	6h	35.2941	33.3333	45.8333	0.0464
	24h	42.3077	41.1765	48.5714	0.0045
	48h	59.0909	58.3333	56.7568	0.0002
					Two-tailed
					Unpaired t test

## Sheet: ED_Fig.6j
Extended Data Fig. 6j		Relative percentage of γH2AX and 53BP1 positive cells
	HGADFN003	Mock			UPCP			P value
	γH2AX-53BP1(/Mock)	100	100	100	45	55	50	<0.0001
								Two-tailed
								Unpaired t test

## Sheet: ED_Fig.6k
Extended Data Fig. 6k		Relative percentage of the γH2AX foci per cells
	γH2AX foci	IMR90-Vector			IMR90-Flag-progerin			IMR90-Flag-progerin+UPCP
	n≤10 (%)	90	85	88	7	10	15	25	31	39
	n>10 (%)	10	15	12	93	90	85	75	69	61
	P value	<0.0001(progerin vs vector)			0.0002(progerin-UPCP vs Vector)			0.0109(progerin-UPCP vs progerin)
										Two-tailed
										Unpaired t test

## Sheet: ED_Fig.6n
Extended Data Fig. 6n		Relative percentage of the 53BP1 foci per cells
	53BP1 foci	IMR90-Vector			IMR90-Flag-progerin			IMR90-Flag-progerin+UPCP
	n≤10	85	95	90	30	35	28	46	57	41
	n>10	15	5	10	70	65	72	54	43	59
	P value	<0.0001(progerin vs vector)			0.0016(progerin-UPCP vs Vector)			0.0302(progerin-UPCP vs progerin)
										Two-tailed
										Unpaired t test
