# Supplementary material for: Unique progerin C-terminal peptide ameliorates Hutchinson–Gilford progeria syndrome phenotype by rescuing BUBR1
Source: Nat Aging. 2023 Feb 2;3(2):185–201. doi: 10.1038/s43587-023-00361-w (PMC10154249; doi:10.1038/s43587-023-00361-w)
Supplement: Source Data Extended Data Fig. 7 — Statistical Source Data. [file 43587_2023_361_MOESM16_ESM.xlsx]

## Sheet: ED_Fig.7c
Extended Data Fig. 7c		Relative percentage of SA-β-gal positive cells (%)
	IMR90	control			BLM-Mock			BLM-UPCP
	(%)	9.5	6.22222	7.69231	69.7368	85	73.0159	71.6418	81.25	74.0741
	P value	0.0001(BLM-Mock vs control)			＜0.0001(BLM-UPCP vs control)			0.9640(BLM-UPCP vs BLM-Mock)
	IMR90	control			Dox-Mock			Dox-UPCP
	(%)	8.33333	7.45614	10.2941	74.359	86.7647	67.6056	76.4706	84.6154	66.1539
	P value	0.0003(Dox-Mock vs control)			0.0002(Dox-UPCP vs control)			0.9520(Dox-UPCP vs Dox-Mock)
	IMR90	control			IR-Mock			IR-U
	(%)	9	8.52273	6.03015	74.5455	71.4286	67.3469	77.4193	75.5814	70.4545
	P value	＜0.0001(IR-Mock vs control)			＜0.0001(IR-UPCP vs control)			0.3156(IR-UPCP vs IR-Mock)
	IMR90	control			Eto-Mock			Eto-U
	(%)	5.62771	9.04762	7.46269	88.6364	74.6667	72.7273	80.4348	71.7949	70.9091
	P value	0.0002(Eto-Mock vs control)			＜0.0001(IR-UPCP vs control)			0.5041(Eto-UPCP vs IR-Mock)
										Two-tailed
										Unpaired t test

## Sheet: ED_Fig.7f
Extended Data Fig. 7f		Relative percentage of Ki67 positive cells (%)
	IMR90	control			BLM-Mock			BLM-UPCP
	(%)	77.5	74	81	25.5	14	17	14.5	18.5	21.5
	P value	0.0001(BLM-Mock vs control)			＜0.0001(BLM-UPCP vs control)			0.8756(BLM-UPCP vs BLM-Mock)
	IMR90	control			Dox-Mock			Dox-UPCP
	(%)	73	81	76.5	20.5	16	19	14	22	19
	P value	＜0.0001(Dox-Mock vs control)			＜0.0001(Dox-UPCP vs control)			0.9534(Dox-UPCP vs Dox-Mock)
	IMR90	control			IR-Mock			IR-U
	(%)	79	73.5	80.5	22	15.5	18.5	19	15.5	17
	P value	＜0.0001(IR-Mock vs control)			＜0.0001(IR-UPCP vs control)			0.5209(IR-UPCP vs IR-Mock)
	IMR90	control			Eto-Mock			Eto-U
	(%)	80	77.5	74.5	19.5	20	15.5	18.5	20	14.5
	P value	＜0.0001(Eto-Mock vs control)			＜0.0001(IR-UPCP vs control)			0.7743(Eto-UPCP vs IR-Mock)
										Two-tailed
										Unpaired t test

## Sheet: ED_Fig.7g
Extended Data Fig. 7g		CCK 8 assay of cell viability (450nm OD)													P value
		control			control+UPCP			BLM			BLM+UPCP			days	control vs. control+UPCP	control vs. BLM	control vs. BLM+UPCP	control+UPCP vs. BLM	control+UPCP vs. BLM+UPCP	BLM vs. BLM+UPCP
	D0	0.2401	0.24225	0.2388	0.2309	0.2335	0.2395	0.243567	0.243367	0.2448	0.238333	0.238533	0.2414	D0	0.9915	0.998	>0.9999	0.9661	0.995	0.9959
	D1	0.3367	0.3285	0.32995	0.3245	0.32665	0.32395	0.3192	0.3238	0.335233	0.3019	0.304867	0.317767	D1	0.9868	0.992	0.642	>0.9999	0.8322	0.8058
	D3	0.3027	0.29655	0.3199	0.28665	0.30045	0.3098	0.286767	0.2854	0.2958	0.267333	0.282233	0.296	D3	0.9822	0.8271	0.6113	0.9622	0.8259	0.9818
	D5	0.32025	0.35005	0.38915	0.35465	0.35285	0.36825	0.271267	0.2965	0.312967	0.262567	0.275333	0.308133	D5	0.9928	0.0236	0.005	0.0117	0.0023	0.9374
	D7	0.58185	0.69785	0.63025	0.5542	0.61795	0.69765	0.3477	0.377833	0.359533	0.343333	0.354567	0.368333	D7	0.9072	<0.0001	<0.0001	<0.0001	<0.0001	0.989
		CCK 8 assay of cell viability (450nm OD)
		control			control+UPCP			Dox			DOX+UPCP				control vs. control+UPCP	control vs. Dox	control vs. DOX+UPCP	control+UPCP vs. Dox	control+UPCP vs. DOX+UPCP	Dox vs. DOX+UPCP
	D0	0.23735	0.2412	0.2408	0.2387	0.23605	0.2355	0.243567	0.239567	0.238167	0.221567	0.234867	0.2366	D0	0.997	>0.9999	0.9355	0.9947	0.9805	0.9217
	D1	0.33755	0.33215	0.328	0.31545	0.3279	0.32845	0.311233	0.316933	0.3224	0.3038	0.313633	0.3102	D1	0.9383	0.7209	0.4113	0.9645	0.7589	0.9559
	D3	0.3128	0.31105	0.30845	0.31895	0.31015	0.30485	0.276167	0.278533	0.286467	0.268	0.2738	0.278367	D3	>0.9999	0.1936	0.0753	0.181	0.0694	0.9656
	D5	0.38715	0.35975	0.3466	0.3842	0.368	0.34015	0.263767	0.2899	0.292767	0.259833	0.271	0.271733	D5	>0.9999	<0.0001	<0.0001	<0.0001	<0.0001	0.7627
	D7	0.59645	0.4879	0.53515	0.6006	0.54275	0.53095	0.3165	0.308333	0.315333	0.353767	0.316667	0.2989	D7	0.617	<0.0001	<0.0001	<0.0001	<0.0001	0.9148
		CCK 8 assay of cell viability (450nm OD)
		control			control+UPCP			IR			IR+UPCP				control vs. control+UPCP	control vs. IR	control vs. IR+UPCP	control+UPCP vs. IR	control+UPCP vs. IR+UPCP	IR vs. IR+UPCP
	D0	0.2621	0.26125	0.24935	0.2634	0.2584	0.2565	0.24295	0.24805	0.24625	0.24515	0.2404	0.22855	D0	0.9999	0.9739	0.8954	0.9604	0.8676	0.9924
	D1	0.2871	0.2577	0.2613	0.2879	0.2714	0.2471	0.2607	0.25555	0.2599	0.25225	0.24885	0.24615	D1	>0.9999	0.9839	0.8943	0.9834	0.8929	0.9855
	D3	0.3229	0.3216	0.31045	0.3149	0.3111	0.3125	0.28625	0.29895	0.30215	0.294	0.28645	0.2931	D3	0.9972	0.8491	0.7638	0.9273	0.8636	0.9984
	D5	0.5507	0.5467	0.4948	0.4448	0.5314	0.4099	0.34355	0.3718	0.34295	0.3449	0.42635	0.33785	D5	0.0801	<0.0001	<0.0001	0.0018	0.01	0.9286
	D7	0.9661	1.0647	0.9575	1.0399	1.2176	1.1712	0.4367	0.5021	0.4799	0.4815	0.50165	0.4272	D7	<0.0001	<0.0001	<0.0001	<0.0001	<0.0001	0.9996
		CCK 8 assay of cell viability (450nm OD)
		control			control+UPCP			Etoposide			Etoposide-UPCP				control vs. control+UPCP	control vs. Etoposide	control vs. Etoposide-UPCP	control+UPCP vs. Etoposide	control+UPCP vs. Etoposide-UPCP	Etoposide vs. Etoposide-UPCP
	D0	0.3252	0.3115	0.32115	0.332	0.3185	0.31295	0.300033	0.323833	0.3174	0.306033	0.306033	0.304633	D0	0.9998	0.9957	0.9414	0.99	0.9171	0.9865
	D1	0.2734	0.27585	0.28305	0.284	0.2744	0.28305	0.265467	0.2698	0.272433	0.261267	0.258433	0.255267	D1	0.9993	0.9864	0.8588	0.9663	0.7967	0.9691
	D3	0.31545	0.295	0.3132	0.3444	0.32745	0.3039	0.286667	0.289067	0.291933	0.2757	0.266933	0.2576	D3	0.8896	0.8671	0.3373	0.4538	0.0901	0.7897
	D5	0.5206	0.4817	0.5406	0.6498	0.63115	0.489	0.335067	0.347667	0.343267	0.3116	0.320667	0.3053	D5	0.0167	<0.0001	<0.0001	<0.0001	<0.0001	0.6194
	D7	1.00305	0.9481	0.9752	1.01725	1.0916	0.93405	0.362533	0.378433	0.374533	0.337633	0.356967	0.393567	D7	0.3874	<0.0001	<0.0001	<0.0001	<0.0001	0.9816
																				two way ANOVA
																				Tukey's multiple comparisons test
