# Supplementary material for: Unique progerin C-terminal peptide ameliorates Hutchinson–Gilford progeria syndrome phenotype by rescuing BUBR1
Source: Nat Aging. 2023 Feb 2;3(2):185–201. doi: 10.1038/s43587-023-00361-w (PMC10154249; doi:10.1038/s43587-023-00361-w)
Supplement: Source Data Extended Data Fig. 8 — Statistical Source Data. [file 43587_2023_361_MOESM17_ESM.xlsx]

## Sheet: ED_Fig.8d
Extended Data Fig. 8d		Sanger sequencing data
	Lmna+/+	AAATCCGTCCTCCGCACAGGTCTCCCAAGTCCCCATCACTTGGTTGTCTGGGTACAGACAGAGGTCACCTTCCTGCCCAATGGCCAGGAAGCTCCAAGAGCCCACAGCCTAGGTGCCGGTCCTAAGAAGTCAGTCCCAAACTCGCTGTCCCTCCTGAGCCTTGTCTCCCTTCCCAGGGTTCCCACTGCAGCGGCTCGGGGGACCCCGCTGAGTACAACCTGCGCTCACGCACCGTGCTGTGCGGGACGTGTGGGCAGCCTGCTGACAAGGCTGCCGGTGGAGCGGGAGCCCAGGTGGGCGGATCCATCTCCTCTGGCTCTTCTGCCTCCAGTGTCACAGTCACTCGAAGCTTCCGCAGTGTGGGGGGCAGTGGGGGTGGCAGCTTCGGGGACAACCTAG…
	LmnaG609G/+	TCATGAATTTCCTCCGCCACAGGTCTCCCAAGTCCCCATCACTTGGTTGTCTGGGTACAGACAGAGGTCACCTTCCTGCCCAATGGCCAGGAAGCTCCAAGAGCCCACAGCCTAGGTGCCGGTCCTAAGAAGTCAGTCCCAAACTCGCTGTCCCTCCTGAGCCTTGTCTCCCTTCCCAGGGTTCCCACTGCAGCGGCTCGGGGGACCCCGCTGAGTACAACCTGCGCTCACGCACCGTGCTGTGCGGGACGTGTGGGCAGCCTGCTGACAAGGCTGCCGGTGGAGCGGGAGCCCAGGTGGGT(C)GGATCCATCTCCTCTGGCTCTTCTGCCTCCAGTGTCACAGTCACTCGAAGCTTCCGCAGTGTGGGGGGCAGTGGGGGTGGCAGCTTCGGGGACA…
	LmnaG609G/G609G	TCAATACTTCTCCGCACAGGTCTCCCAAGTCCCCATCACTTGGTTGTCTGGGTACAGACAGAGGTCACCTTCCTGCCCAATGGCCAGGAAGCTCCAAGAGCCCACAGCCTAGGTGCCGGTCCTAAGAAGTCAGTCCCAAACTCGCTGTCCCTCCTGAGCCTTGTCTCCCTTCCCAGGGTTCCCACTGCAGCGGCTCGGGGGACCCCGCTGAGTACAACCTGCGCTCACGCACCGTGCTGTGCGGGACGTGTGGGCAGCCTGCTGACAAGGCTGCCGGTGGAGCGGGAGCCCAGGTGGGTGGATCCATCTCCTCTGGCTCTTCTGCCTCCAGTGTCACAGTCACTCGAAGCTTCCGCAGTGTGGGGGGCAGTGGGGGTGGCAGCTTCGGGGACAACCTAG…
								Log-rank (Mantel-Cox) test

## Sheet: ED_Fig.8e_f
Extended Data Fig. 8e,f	♀	Lmna+/+	LmnaG609G/G609G	LmnaG609G/G609G +UPCP	♂	Lmna+/+	LmnaG609G/G609G	LmnaG609G/G609G +UPCP
	(days)				（days）
	93	0	1	0	91	0	1	0
	95	0	1	0	96	0	1	0
	95	0	1	0	97	0	1	0
	95	0	1	0	97	0	1	0
	101	0	1	0	100	0	1	0
	102	0	1		101	0	1	0
	103	0		1	104	0		1
	106	0	1		106	0		1
	107	0	1		108	0	1
	107	0	1		116	0		1
	110	0		1	118	0		1
	110	0		1	120	0	1
	111	0		1	129	0		1
	117	0		1	135	0		1
	126	0		1
	128	0		1
	130	0		1
	136	0		1
	P value	<0.0001(LmnaG609G/G609G-UPCP vs LmnaG609G/G609G-Mock)				0.0087(LmnaG609G/G609G-UPCP vs LmnaG609G/G609G-Mock)
								Comparison of Survival Curves

## Sheet: ED_Fig.8h
Extended Data Fig. 8h		LaminB1 positive cells
	laminB1							P value
	WT	0.892308	0.918033	0.782609	0.85	0.880597	0.852941	<0.0001(LmnaG609G/G609G vs WT
	LmnaG609G/G609G	0.43617	0.335616	0.378378	0.52809	0.4	0.409524	0.0010(LmnaG609G/G609G-UPCP vs WT)
	LmnaG609G/G609G+UPCP	0.525424	0.764706	0.372881	0.642857	0.673913	0.598039	0.0142(LmnaG609G/G609G-UPCP vs LmnaG609G/G609G-Mock)
	p21	p21 positive cells						P value
	WT	0.212121	0.236364	0.145631	0.166667	0.196429	0.184615	<0.0001(LmnaG609G/G609G vs WT
	LmnaG609G/G609G	0.565217	0.418182	0.514019	0.383838	0.536364	0.4375	0.0681(LmnaG609G/G609G-UPCP vs WT)
	LmnaG609G/G609G+UPCP	0.223684	0.363636	0.204301	0.230769	0.31746	0.1875	0.0003(LmnaG609G/G609G-UPCP vs LmnaG609G/G609G-Mock)
	IL-6	IL-6 positive cells						P value
	WT	0.181818	0.175	0.148515	0.119403	0.142857	0.211765	<0.0001(LmnaG609G/G609G vs WT
	LmnaG609G/G609G	0.774194	0.74359	0.583333	0.688889	0.753846	0.693878	<0.0001(LmnaG609G/G609G-UPCP vs WT)
	LmnaG609G/G609G+UPCP	0.434783	0.519231	0.551724	0.570175	0.589744	0.375	0.0012(LmnaG609G/G609G-UPCP vs LmnaG609G/G609G-Mock)
								Two-tailed
								Unpaired t test
