# Supplementary material for: Unique progerin C-terminal peptide ameliorates Hutchinson–Gilford progeria syndrome phenotype by rescuing BUBR1
Source: Nat Aging. 2023 Feb 2;3(2):185–201. doi: 10.1038/s43587-023-00361-w (PMC10154249; doi:10.1038/s43587-023-00361-w)
Supplement: Source Data Extended Data Fig. 10 — Statistical Source Data. [file 43587_2023_361_MOESM18_ESM.xlsx]

## Sheet: ED_Fig.10c
Extended Data Fig. 10c		Relative percentage of SA-β-gal positive cells (%)
		HGADFN003-Mock			HGADFN003-FTI			HGADFN003-UPCP
	(%)	50	60	45	20	15	13	12	18	25
	P value	0.0045(UPCP vs Mock)			0.0019(FTI vs Mock)			0.6158(UPCP vs FTI)
										Two-tailed
										Unpaired t test

## Sheet: ED_Fig.10e
Extended Data Fig. 10e		Relative percentage of Ki67 positive cells (%)
		HGADFN003-Mock			HGADFN003-FTI			HGADFN003-UPCP
	(%)	35	42	31	57	61	75	65	55	72
	P value	0.0212(UPCP vs Mock)			0.0110(FTI vs Mock)			0.7699(UPCP vs FTI)
										Two-tailed
										Unpaired t test
